# Supplementary material for: A novel statistical approach for identification of the master regulator transcription factor
Source: BMC Bioinformatics. 2017 Feb 2;18:79. doi: 10.1186/s12859-017-1499-x (PMC5288875; doi:10.1186/s12859-017-1499-x)
Supplement: Additional file 1: — Test Dataset. This file contains an example test dataset where our method can be implemented. This simulated data contains 10 transcription factors, namely TF 1, TF 2, …, TF 10 along with 105 genes that were regulated by these transcription factors. Among the transcription factors, TF 1 was generated to play the role of the master regulator. (CSV 1382 kb) [file 12859_2017_1499_MOESM1_ESM.csv]

	TF1	TF2	TF3	TF4	TF5	TF6	TF7	TF8	TF9	TF10	G1	G2	G3	G4	G5	G6	G7	G8	G9	G10	G11	G12	G13	G14	G15	G16	G17	G18	G19	G20	G21	G22	G23	G24	G25	G26	G27	G28	G29	G30	G31	G32	G33	G34	G35	G36	G37	G38	G39
case1	34.50725779	49.72927427	31.16877841	28.41297614	25.65470256	22.71740241	19.27623421	14.87327329	11.04406156	4.183458093	47.90134959	47.93309683	47.06750665	47.95276789	45.91159765	47.03497629	46.2454373	47.20846817	47.17850115	47.38395934	45.85024006	45.37354542	47.65923155	46.33961224	47.11793627	47.70175076	48.41479148	47.29891348	46.73471071	45.23077665	45.63098655	46.41319069	46.2440959	47.64717175	47.97838278	46.02099765	47.73893162	47.52791608	46.74903922	47.25144988	1.926691439	-1.419037006	1.681872923	0.517753617	0.890715841	-1.316655499	2.177314939	0.033591696	0.373533541
case2	35.21332418	50.48992711	31.88281645	28.85109278	25.90565362	20.95013236	19.76590656	12.24883407	11.08052729	4.968863127	48.46586531	46.75038584	48.56753587	47.96583098	48.58475264	47.40465711	47.13005253	48.67718343	48.78851043	45.98666215	48.39396454	46.77778959	49.37348468	48.42807425	48.0310625	47.78824174	47.83126193	47.64753761	46.96612598	48.50229693	49.51959695	48.95343692	47.61254734	48.46910701	47.61915532	47.24188076	49.72592028	47.03105571	47.23812315	48.27329138	-0.842615879	0.41863329	1.062918314	1.206331428	0.321277014	-1.228903429	0.8242373	0.155556347	1.381431264
case3	33.1427867	49.70658695	31.41335864	28.10633987	25.03424334	22.7317502	18.75141774	15.17571172	8.9897812	5.523645294	48.06858155	46.51762394	47.02269515	46.89651505	47.27898433	48.94917661	48.17027085	45.69865465	48.03399661	46.30328138	47.37281208	47.44852319	46.80872639	48.01041634	47.01859717	47.67886761	46.77610801	46.37473766	45.33788598	47.77306359	48.01423043	46.03248453	49.33422201	47.54990927	45.68583791	45.46861732	47.6290533	47.35993074	46.61916152	47.87292622	0.154155876	-0.496556994	-1.386480173	-0.199264296	-1.293835092	0.732693571	-0.480058545	0.161646107	-1.727879943
case4	35.44785807	50.60707045	30.65986606	28.26511439	26.49803474	21.81581338	19.40820823	13.30754763	10.83524705	6.292656134	47.55988317	50.70727036	46.62732776	48.58721396	47.74114834	49.75868842	48.25204945	48.96144634	47.66686992	49.09285339	46.25962476	47.0107717	48.1187535	47.0046491	49.8280283	49.20373535	48.76639773	47.76913998	51.19869956	48.4543052	47.29878537	48.04210518	47.61000185	48.68391994	47.07458659	50.07761425	47.54533194	46.43979835	47.22676145	48.64452812	1.522932365	2.22083328	0.454342778	0.692398331	-0.005292129	-0.843695448	1.203391325	0.513851093	0.981153095
case5	34.00436506	49.07553518	31.02416443	27.64188903	24.88179432	22.72394715	19.84671161	12.99153347	9.696199267	3.488371681	45.29774433	47.53961913	44.92631494	48.53176535	45.96404674	47.49888522	45.68115585	48.21380349	47.33483073	46.16313396	46.97782355	47.10986067	44.63613375	46.58021269	45.48795511	46.0385643	45.64588711	47.21286215	48.06571569	44.73534261	47.50125571	45.29970196	45.48040901	46.76182022	46.05406108	45.39884466	46.14324979	46.87436609	46.09980727	46.35960352	-0.162361154	-0.579673746	0.860731254	0.806661431	0.318442865	1.13307651	-1.540666442	1.963074394	0.325890613
case6	34.50151088	50.63051879	30.48646923	29.22031635	25.40664214	23.45278882	18.48906699	14.01471753	9.874902974	4.53305678	46.66882035	46.75935501	47.98280333	49.57029878	49.25172819	48.02042761	49.4677081	48.60666487	46.14229259	48.09211343	47.80497735	49.04936425	48.38322001	46.99975482	47.61501612	48.28981166	47.45605872	47.82882852	48.70095038	46.66646778	49.40244965	47.29119588	48.72592424	47.14357178	49.02767536	48.39870349	47.85469697	48.09727921	49.05156879	46.81289413	0.150370765	-0.622440001	-0.06136393	0.029675293	-1.76305437	0.932152302	0.116448991	0.306320477	-0.159428398
case7	32.70595197	48.03324498	29.27276315	27.72767333	23.36123356	20.6048059	16.7052846	14.91659803	11.42799925	5.277670414	46.89444974	47.18789594	45.17380798	43.94649517	46.57617315	44.51454145	44.78138508	45.89121762	45.53117686	46.09549405	46.93128523	47.19985711	45.0040811	46.30207269	45.9990119	45.81691918	45.70087142	45.60687709	44.56517141	45.70345958	45.82778826	45.5336736	44.7388882	44.29474137	46.23638748	45.2468769	46.51584006	44.81924677	47.15050725	45.17514319	-1.213822732	0.011148318	-0.465100885	0.459884667	-1.01582413	0.551186175	0.829184728	0.062704873	-0.433105156
case8	34.05431381	49.52296561	31.12367591	28.02618045	25.75182079	21.09120358	18.25593485	13.35074929	10.75785428	4.672335494	46.12063557	46.12006685	46.31025196	46.30543554	47.13400781	47.35362185	47.14019843	47.76474379	47.35520303	46.4620009	46.83230899	44.96580816	47.38989876	47.02730871	48.89384066	46.35483139	45.42243561	47.25494646	46.72229073	47.94185648	46.21910919	48.17325976	45.28703539	48.01924458	47.65510177	46.62487427	46.83606236	46.84087515	46.08687371	47.03799009	-0.10971343	0.536798747	-0.784582561	-0.333300772	-0.221507584	-1.625265163	-1.78100441	1.198706533	-0.575279847
case9	35.80704876	51.55551491	31.79128288	29.87948064	27.43454391	22.83970358	18.4041134	14.78226121	11.39931253	5.912584784	48.00510134	48.53299392	49.2195246	47.77537511	48.74258149	50.15278059	47.90281822	49.27818999	48.93413478	48.6214261	47.53823337	47.33584605	48.31071208	49.00067724	48.05432862	45.83512339	48.70591788	49.02949137	49.25907197	48.77148535	50.44107572	48.61516432	48.90776252	48.95762683	50.5453641	47.73418458	50.48976306	48.69458128	49.9104974	49.52219493	0.084140283	1.370379479	-0.789848947	1.872939458	2.309439263	-0.543701797	1.405710879	1.601383301	0.844776609
case10	36.36570124	50.41742434	31.14100633	28.13747182	26.37312974	21.9309677	18.47175463	15.77405798	8.564262015	4.878976245	48.82417867	47.62060836	48.4948334	46.83539884	49.38511226	47.47699199	48.61284064	50.01892025	47.51541487	46.94851786	47.46330417	48.18758054	46.57708536	48.15584823	46.18668397	49.15471152	47.47334796	49.06734638	47.33677264	48.01033845	47.62451943	49.53738711	47.03784178	47.0536509	49.68258286	50.14677117	49.75194885	46.73152914	48.70013624	46.72248465	0.240477338	0.903113549	1.686489775	0.914430722	1.333568102	0.235348891	0.48679352	0.553594141	0.146976961
case11	34.37201903	49.87569659	32.41994988	30.22324428	25.87815383	22.87446723	15.35522244	14.25699659	9.046644473	3.746282519	46.27759182	44.54682585	47.58031707	47.65891822	47.96013962	48.16250708	46.18015748	47.40548928	49.14090413	49.17279364	46.16328061	48.01407179	48.60847892	47.4219783	47.76974949	47.00576337	47.56636615	46.60927926	48.39505561	47.85237695	47.75528965	48.91596862	47.70720437	47.23223053	48.40398259	47.7588374	47.63553793	46.05703328	47.55587587	46.3609015	0.567517113	-1.107536365	-0.962152969	-1.101101945	-0.205359716	-0.284908734	-1.71975572	0.810781285	0.964490186
case12	34.91624357	51.1087321	33.53716107	29.57196489	26.5465544	21.03041323	18.54696585	15.10889423	10.41177419	4.093483615	49.01010882	48.2933874	49.55343066	48.29946301	48.53833576	48.70707774	49.85737594	48.59152831	48.96126952	48.05802934	48.94223727	46.99334225	49.73675903	48.76910511	47.31357302	50.05759958	48.49036876	47.8768774	48.33858901	49.42701638	49.47777297	49.08138483	48.67554807	48.32544451	48.98532293	48.80153068	47.66062518	49.63966136	47.85777189	48.24095561	1.321357576	-2.036402468	-0.658818365	0.825754106	0.308465813	0.210041691	0.25820096	-0.00539803	0.5950299
case13	34.40721684	48.92867851	29.06956728	27.95511987	25.84582167	22.2133303	17.82116363	13.68940198	10.53825467	4.03995248	46.91083776	47.62382003	46.88889689	45.98570578	46.59483144	47.80894145	48.5008695	46.89245361	46.53256825	45.78644884	47.58892653	47.54671815	47.38691511	45.82019911	44.09039091	45.96514086	46.78581016	47.05890357	46.07530558	48.164011	46.21283842	46.15544479	44.3613725	45.10069215	48.08813821	45.24808924	45.55271573	45.96470495	46.61744088	45.58929829	-0.181299398	1.808908134	0.021945804	0.612344068	2.184181412	1.569987673	-1.412695259	0.328230895	1.404227763
case14	35.50187838	50.42801581	31.71854419	27.92647949	25.38496949	22.55523472	18.98264637	15.82353457	9.58003876	3.950086195	48.33388261	49.07863768	48.18146517	49.09556379	47.14912875	47.76288655	45.97143886	47.55778053	48.87235959	48.57559026	48.28089948	48.76617861	48.56807626	47.74324982	48.76268603	48.51396266	47.06104957	47.87112853	47.7817697	47.89599909	48.50621483	49.99689023	48.37847469	49.20928166	49.04455035	46.92933309	48.03380353	46.93474241	46.89942367	47.77417619	-0.668036303	0.776880514	0.214779442	1.444883461	0.615218397	1.561608548	-0.15002159	1.543864471	0.10507368
case15	35.39990371	51.41322596	32.11253751	28.63809365	26.36094281	22.92486557	20.3995315	14.66152914	10.75669526	6.191826123	48.08796335	48.79127482	49.32868036	48.58490224	49.01910355	49.73093077	48.90498929	49.60363164	49.02229131	48.23300625	48.76692865	50.15794608	50.05225724	48.79863303	47.38658494	47.85580583	47.74183723	49.56742841	47.42691947	50.23672038	49.79770904	49.12335678	48.7831919	49.11141082	50.54416043	48.92017888	49.15282052	49.79850365	48.4172351	49.39152943	0.01121519	-0.388840267	0.46222323	-0.334865601	-0.929473247	-0.322050215	0.678099181	-0.380535524	-0.963227625
case16	35.61929868	50.62478097	30.13462454	28.97455298	26.03948965	21.97287791	19.20476849	14.17565471	11.8243221	4.542824183	48.64297862	49.39681227	48.02582035	48.20633875	46.32613964	48.40723077	46.77484451	46.63798847	48.11016785	47.73735357	47.00838195	47.03945893	48.38739354	47.14894243	49.50386178	48.90003604	46.79787838	47.66848165	47.28620418	49.64759107	47.81650793	48.87231861	47.48247153	46.84960642	48.56767681	49.23637089	47.91283591	47.25938951	47.88328911	48.69794508	0.735036384	0.709949108	-0.314914872	-0.28756679	0.481330322	1.453159775	0.379397271	0.07640542	2.330960855
case17	31.88194433	47.91125443	30.72068218	27.99214158	23.96105515	21.34381078	17.6887665	13.49050235	8.520933164	3.226198759	43.91607259	46.22992492	45.18849298	44.02987872	47.46944151	44.51657014	44.96027469	44.93556492	45.01478603	44.66613641	46.10130725	46.94499937	45.3399747	45.73188356	45.29844508	45.79535856	44.59726749	45.8591891	46.55677001	45.8035138	45.44567981	44.85911116	44.6773678	45.66345101	45.44368898	46.78538941	46.37682661	45.87190678	46.07001719	44.76885551	-0.520013043	-0.174728909	-1.575075446	-0.125765218	-0.792310766	-3.080208288	-0.674233252	0.858909948	-0.121044674
case18	34.88597043	50.34036955	30.8734887	27.9523922	25.66533603	23.02161328	17.86174231	14.57994886	9.685220393	6.141620997	49.31933445	47.35856998	46.562386	48.3891453	48.77512648	46.68639162	47.72324507	46.59967955	46.19704822	46.93383942	48.57419015	45.22033023	47.35688798	47.5574813	47.76354821	48.37475936	47.75839907	47.37911818	46.28813462	49.19761573	48.95706675	48.82312123	47.59344229	46.44673813	47.45773992	49.46525058	46.95338455	47.19796082	46.72902795	46.26677294	-1.302527431	0.689406684	0.321746725	0.298910467	-0.49898141	0.654922158	-0.142200406	1.462939646	0.021596743
case19	35.49737169	51.98310642	32.2136627	29.20853623	25.72863268	22.58941103	21.19439433	12.15030312	10.19871962	5.878780249	49.73271867	48.54881087	48.27685569	48.34206526	49.04188487	47.40043425	49.31039785	49.28247955	51.07576109	50.02969136	50.73489705	49.38972723	49.15247353	48.99073181	50.69613598	49.65565693	48.63251765	48.59997605	49.0355237	50.92365307	49.30535724	47.98752004	49.74251508	49.64511486	48.03802703	49.60764231	50.24479628	49.71364041	49.78201567	50.39201578	-0.765773456	-0.7908784	1.656232855	-0.502842096	-1.201835311	-0.160064106	-0.82263764	-0.773216331	1.50598301
case20	33.61947642	47.97584937	29.66572823	29.16158331	24.39827363	20.76083981	17.86919584	13.23821181	9.395404013	5.584561435	47.8350292	44.88197392	46.92248935	46.34684958	47.59857852	44.90210454	46.30176482	46.22189406	44.04241733	46.02387206	44.76311851	44.62671221	47.8852661	45.89768955	47.14439008	44.81201822	45.87343056	43.97006306	45.8558426	46.73636431	44.55790697	46.63488246	45.22135176	45.79768068	43.9608396	46.38801849	46.75725893	46.11930112	46.95039339	45.58927153	0.504897605	0.019370152	-0.089018954	0.453481045	0.799608715	1.079126531	0.26563539	2.248773997	3.050029629
case21	33.73299746	48.87712446	30.20889857	27.5433506	24.38161659	21.46823023	17.56467989	15.29577721	9.81994018	6.824029714	47.6415733	44.79579708	45.06583713	46.17188225	46.30456631	46.1412196	45.82286867	46.96309216	46.93689082	46.56253131	46.57071994	47.36805805	45.69679769	46.47133007	44.66882484	47.68692078	45.93835046	47.56891148	45.63838194	47.25189835	46.60201091	46.91436199	45.24625534	45.16067824	46.51940976	47.17160355	47.42940457	47.18457778	47.3337443	46.91242332	0.050641747	1.330763126	-0.059652371	0.590834371	1.78620577	-0.511550646	-0.178370367	-0.301212011	-0.864848719
case22	34.49251744	50.04139238	30.9504928	28.46359323	24.97505425	22.93655335	17.79626217	14.43580434	9.978294164	6.693712677	46.24241654	47.64970078	47.42275373	49.07742079	46.40877689	46.9857587	47.59536673	44.93759401	45.5262381	47.31143047	48.46949449	46.01935742	46.77657303	47.65013007	47.33031806	47.43176653	47.90122877	46.37238133	46.22462611	49.50595281	46.95277819	45.69265604	45.72832435	47.86941226	48.72508501	47.67777905	48.89467913	48.65179395	46.12828142	46.24297637	-0.44118969	0.443639421	0.889709861	0.124135841	1.815841633	-0.230053344	-1.15455286	-0.4676734	0.243385858
case23	33.63988779	50.65707187	30.68793716	28.56902071	25.41770967	23.87091571	19.10638264	13.19489556	8.724244041	5.679662239	48.16683594	46.52784145	47.8839276	50.0250881	47.07847536	47.21165797	49.01272022	47.2961351	49.8782001	47.6338979	47.54716244	47.95203511	48.14029436	48.60336617	49.57273869	50.10626822	48.28349847	46.68776882	47.38742845	48.59926896	46.79966531	47.30367241	47.42927446	48.06284566	48.8141719	49.7653646	46.70856098	47.24316413	50.55111602	48.25913406	2.165469648	-0.244215671	0.040079298	-1.183601899	-0.226621984	-0.940073019	-0.649143399	-0.851486483	-0.092879131
case24	34.99941309	48.91960446	29.77712839	28.21345893	24.84299534	21.26430653	16.88225363	14.25236622	9.858147069	3.112901188	46.13789927	46.52259119	45.90145449	45.25138517	47.43329552	47.2033616	46.45138017	47.0317753	47.50038001	45.16593342	45.60833011	45.12326384	45.66554293	46.97261889	46.38281667	47.47365009	45.69766504	46.13120632	46.68049415	46.22162793	47.34994252	46.69807922	47.01084426	44.71426264	46.1769095	48.20089248	45.77810522	47.0754021	47.36729454	47.12695533	-0.322525667	-0.809834498	2.262954768	0.821238532	1.781366323	1.531927481	2.647361934	1.126968327	0.231463558
case25	33.85270622	49.73161532	31.75068632	30.02386322	27.03705588	22.0410833	18.97551563	13.10060175	9.308809319	4.491458653	48.35482941	46.88470516	47.85276312	48.72441769	46.28434323	48.88559047	48.02974042	46.94316808	47.87552203	48.37456479	46.84615425	45.93366543	48.71111035	48.22231998	46.29500528	44.60316393	46.23569392	46.76431965	47.53213412	46.62356938	48.96021911	48.64868611	48.32968471	47.22411876	45.03440052	46.12514233	46.94025052	48.15358329	48.07760512	46.48773753	2.714015173	0.767139729	-0.499859216	-0.533143987	-0.796910247	0.908475512	0.578710051	-0.06883814	0.397894906
case26	34.55967921	49.18012602	29.79205287	28.39569889	25.75746851	21.30276779	16.81774547	13.84032888	9.05135523	4.22885014	45.59700791	43.13453827	47.27493604	46.05607979	45.16507857	47.1006153	47.13715214	46.69319581	47.51175869	47.04340547	47.47549399	46.71436984	46.83480566	45.67360544	46.91083095	47.40385799	48.12056927	45.5605037	46.6332611	46.7119175	47.09745376	46.35305994	46.01434775	47.0102444	47.71588031	47.58919129	46.82378019	47.05704242	45.58244844	47.63800629	-0.697332959	0.577538918	0.337717717	0.427099138	-1.086295023	1.919647095	0.087309142	1.134727827	1.276485865
case27	33.36837767	49.3527107	30.94657462	28.19295382	25.37265946	22.60828409	17.43724995	14.23365437	9.332196477	4.233374345	45.05229361	47.57163021	45.51477815	44.26914075	47.8736309	46.20451047	47.94208559	48.15632706	47.81117561	45.76873227	46.60321099	47.01804866	47.21828649	43.93110532	46.89504743	47.59879395	45.7620026	46.86255183	47.51969224	46.54349623	46.07228436	47.73130314	46.18131629	47.18982209	46.78252403	47.65416433	46.50558758	46.7534563	46.65302117	47.95395454	-0.629729769	-1.557586461	-0.965663124	-0.473691336	-1.043773309	-0.279842488	-0.473487429	-0.682080399	-0.220777636
case28	34.28252524	51.3078066	32.71521615	29.10433797	26.76247049	22.06732908	18.61355304	14.57476662	10.21903952	3.581894658	47.75131955	49.63557854	49.0224999	48.33543627	48.24052741	50.62535188	47.9519446	50.21153692	49.13573717	49.37952478	48.42102455	47.64659209	50.21835981	52.02550595	50.27655099	48.87756843	48.32256228	48.1652789	48.70696989	49.22128964	48.97614735	49.10681064	49.30471738	47.64325554	47.53469538	48.56048346	47.85939016	47.57392182	47.82664841	49.82153438	-1.633077557	-1.30952919	-2.302424987	-0.603178068	-0.467156658	-1.547978492	-1.399207104	0.5968187	-0.541579461
case29	35.34101419	50.58847743	31.63043155	27.8103099	26.31385469	22.29484823	18.63923145	15.27023371	10.41965987	4.697457205	47.03754263	48.33953274	47.28778424	47.10027108	48.98255744	48.04514218	47.76901804	48.51028229	48.47188511	47.51521945	46.961528	47.58524136	47.60849892	48.19828743	47.95152403	46.30521055	45.59557581	48.08529594	49.73516677	48.7001887	48.14010586	49.47077909	48.09230967	47.38467548	46.85110478	47.89069509	48.22536534	48.59820843	48.54347719	48.54732588	-0.768281464	1.681944905	-0.184091467	0.424978799	1.408411196	0.622704868	0.369636287	0.618564124	0.722992275
case30	34.88587444	50.57989875	32.90177447	28.7285071	27.60601745	23.12740759	19.02999661	13.57116553	10.85378744	4.578618521	48.00152822	48.20971614	49.6547897	47.48515808	48.08010009	47.93653074	46.60817866	48.86511859	48.68805771	47.8520587	49.32846909	48.75753661	47.25427811	47.01623395	48.56799476	46.75259043	47.84722285	47.40266693	46.6108699	46.48570055	47.94367789	48.64994945	48.28779347	46.87849066	47.89626895	48.74742738	45.53757342	47.88127433	45.97492663	47.01753061	0.287805607	-0.425801031	-0.69389746	0.385174473	-0.712708798	-1.155243641	-0.528877024	-0.09379533	0.86881464
case31	35.13625919	50.77397897	32.50534442	28.4886812	24.08229492	23.44299277	18.84722282	15.69194784	11.04842813	3.810531639	48.38962352	47.30422503	47.38817472	49.35333251	47.97925199	50.34321675	47.58588437	47.47261981	48.76624374	45.97660532	48.94752897	48.14032452	47.52644928	48.15110335	47.19788546	47.5024669	47.1837631	46.10868137	48.147674	49.97630448	48.64833035	48.79646707	47.91999507	48.87177498	48.23645003	48.66253179	48.52581382	47.45216723	46.67875144	48.3561344	-0.115883239	-0.630654618	1.055743157	0.314809426	0.22039315	-0.152687776	1.252052033	1.631978339	0.976931752
case32	34.62456652	49.54822245	31.72658737	28.18950048	24.12165958	23.40845843	18.44342226	16.07930017	9.502526419	5.315763591	46.0909116	47.66249844	47.77732108	49.32623347	45.68172215	47.64593565	46.03380876	46.86473992	46.60031373	47.54862697	47.01463521	47.39064187	47.1260677	47.22252314	45.12136299	49.07536704	46.57299129	47.53594456	47.36275012	48.52169945	45.97976824	47.30355578	46.87225195	47.29531999	46.85220279	47.64375744	45.10617517	48.13194971	47.95448974	46.52199327	0.139878492	0.699437789	1.284549564	1.585191343	-0.857585663	0.564830541	-0.231739471	-0.285098418	0.523013851
case33	33.8415848	47.71553345	30.63213364	28.33330831	24.40974927	21.47537733	18.2461509	12.65224112	9.401705224	3.329815081	43.38894357	44.45266178	46.43498409	46.46069218	46.21456933	43.14221726	44.15191861	44.08062737	45.95260376	45.67111777	45.57053171	45.41031266	44.3948643	46.13263465	46.43231601	43.54549033	45.64957432	44.46580093	46.15324218	45.44050308	46.22174481	44.86879381	43.33956638	43.2471764	43.3741592	46.85463406	43.57019061	45.05430278	43.36600529	43.14339872	0.374207717	0.918653093	0.494570565	1.96227742	-0.677629847	1.152702169	-0.282482699	0.821781553	1.050772839
case34	34.33525975	50.76620947	32.05413468	30.34698016	26.48511245	22.15537398	18.09583877	14.19486832	10.48833582	4.787350079	50.11008548	48.91015381	49.90354071	48.22044195	49.94827484	47.62541036	47.9149638	48.5372886	48.49528293	50.03333541	48.67836164	48.65262622	47.51872521	47.18157691	48.7299374	46.20441146	48.73433029	48.34319686	47.66897864	47.8972054	46.17742428	48.24414385	47.4700473	48.61179725	48.74526805	48.58578518	51.29971457	48.45805047	49.22058457	48.46408387	-0.30932502	1.047823791	-2.278198576	-0.380619317	-0.410957805	-0.327412846	-0.158902701	0.829626086	-0.233575945
case35	34.04099752	49.37356447	30.46442671	29.16206326	25.91886387	22.81027414	17.81453062	15.85175786	11.6994055	4.297152785	47.10082411	46.03155444	46.97790303	46.02312296	47.01385979	47.63114034	45.0060267	47.37124023	46.62327989	47.32879934	46.91055497	47.03242319	46.58467587	47.82399992	45.61593919	45.18564185	48.09600205	47.43135649	46.91235469	47.12849376	46.17156347	46.72672911	45.6414899	46.74797649	44.88158282	46.0330872	49.99400263	45.70287916	47.3553443	46.52939246	1.690321489	0.63383404	0.886738847	-0.051670213	-1.459819849	1.017193828	0.005117465	-0.649815921	-1.910887409
case36	34.66549407	50.69637898	31.37082041	29.26419049	26.44140096	23.5193016	18.79294571	15.03610595	8.955888544	5.722427702	48.23740098	49.13432326	47.55426134	47.86416242	48.30701096	50.17527437	49.32220074	47.41367261	48.42850783	48.14512396	48.10739368	48.15274921	47.65725116	46.98585364	47.3987581	48.61168105	48.27000529	48.75330482	49.51523333	47.87051035	49.87537366	47.58658796	47.77473128	46.4361655	47.4283836	47.16222881	48.3495345	48.63885083	49.45226834	47.55401391	-0.856671345	-0.939885283	-0.76860852	0.764894106	0.125356202	-0.607192484	-1.28377258	0.70608881	-0.061303095
case37	35.2171217	50.22892836	30.5081386	29.44871083	25.45105882	23.69468014	17.50282723	16.74766133	9.668587678	4.417642444	47.65326785	47.54198857	49.26485399	47.92614397	50.01480848	48.3526732	46.54948683	48.0196715	49.01441346	49.34159649	49.07479067	46.04915263	46.84628489	48.17044685	47.57843674	44.86936854	49.34738483	47.11048463	48.86070669	45.96336743	46.58109108	48.75308322	45.98167461	46.41791433	46.65270047	46.59841454	49.33229733	46.76402333	47.32066613	48.9087421	-0.190495787	1.643238616	-1.008887958	0.430309966	-2.531383721	2.369867577	-0.0326246	-1.235300756	-0.597947073
case38	34.23633095	48.96119056	30.87021783	27.94242096	24.38208995	21.89353578	19.70810385	13.60561111	9.21175141	5.098553601	48.2729791	47.00234637	46.15919197	47.57930824	43.58715156	46.35505243	46.84155862	48.81184839	46.02554753	45.62811037	46.36509688	46.78930918	45.99795644	46.62283589	46.59106054	46.36320964	46.70499683	45.79599845	46.24894831	45.36991022	46.92481643	45.54859379	45.86515539	47.00880427	46.86203763	47.55960084	47.20986256	46.31788072	47.07300589	45.56065665	1.540088495	-0.991092007	-1.424745724	0.150615085	1.559641097	-0.592288658	1.773646783	-0.837160642	0.315705013
case39	33.9276308	49.37230441	30.10557929	28.31230403	25.34058097	22.6657953	17.92913671	16.8491075	10.09159769	5.276436396	46.24683731	47.13028461	46.54005379	45.83648401	45.19570555	44.87727532	46.66739774	47.73976181	47.33029939	46.69066715	47.37698676	46.40822903	48.58392511	45.83081697	47.95244085	46.82346509	46.43185044	46.43563238	47.19274744	46.79843262	48.67070006	46.02138881	46.12109244	47.41511116	45.84048265	46.66172857	46.21414438	45.02413976	48.14488558	47.0093821	-1.61476825	0.886842791	0.131174122	-1.449748735	-0.965563108	0.912576396	2.30412735	0.948130156	1.343272165
case40	34.61922979	50.8578918	31.66764633	29.69395653	26.04829803	22.34950173	18.85192258	13.13492362	10.26631339	5.789786897	49.43422963	48.06270823	47.20466685	48.16369775	48.58935634	45.96063382	46.8506356	46.8017138	48.24285031	48.37159664	47.82205035	48.33485283	50.21658293	46.51931143	48.43296006	48.08188558	47.4916327	48.06079714	46.62594516	48.76380802	47.76863685	48.37851168	48.77540416	47.33476422	47.76384042	49.31152135	48.03819517	47.67314201	47.97469652	48.75055489	-0.778827355	-0.513675028	-2.816209059	1.209683314	-1.048946597	-0.951351235	1.380591117	-0.401041023	-2.71026401
case41	35.79194357	51.26082373	32.90826904	30.37406764	27.65086981	23.42497988	18.43383856	14.47063698	8.377849704	6.53918191	49.46444077	47.13320376	49.84564474	47.97436495	52.20884467	48.57272422	48.02638978	47.46036799	48.34445409	48.9516787	48.24334381	48.67138997	47.2521519	49.00838162	48.00867725	48.52504252	47.46495986	48.03151916	48.15261961	48.58938927	49.28712605	47.21925005	49.63712893	49.51337357	49.00703766	50.81253219	47.27553431	48.37107076	49.21931618	48.05189019	-0.161943953	1.812482151	2.070806149	-0.506292218	-0.579976424	-0.338491512	0.29819714	2.136846016	0.861117913
case42	33.89729885	48.37132523	31.13062961	28.696645	25.2613055	23.05880684	16.93189652	14.7162586	9.104987645	3.830177277	46.04951023	46.68189351	45.85125266	44.92900784	46.54380555	44.53348633	49.26077266	43.27316261	45.02654437	46.15535485	46.5515583	45.24781195	45.89631609	46.39619214	45.49361321	47.06470993	46.09786463	45.78982142	45.96016957	46.54737522	46.6622935	47.29249345	45.21379347	46.73968643	43.84623425	45.19153399	46.66206158	44.12892917	45.91589856	47.53408502	0.290443146	0.323911537	-0.366876905	1.122659035	1.307945512	2.842681565	0.583570352	0.847105855	-0.13770949
case43	35.0945277	51.08407216	31.61659274	27.81512042	26.3028159	24.70384045	17.7544632	14.82838234	10.13606452	5.930653299	48.03746325	49.17035046	49.18322663	47.96897679	48.31166322	49.24143246	47.06106529	48.50387292	47.06023812	46.53906192	48.90415825	49.71504899	49.01616867	51.00648426	47.71822898	47.93611424	48.51372305	48.05999708	50.49652611	48.88334298	47.62861872	47.605203	48.01064256	48.49726353	49.24833471	48.33254824	48.21367693	47.74894486	47.50667033	49.24534076	-0.120564889	1.391095006	-0.001005463	-0.290946938	0.853126759	-0.220149628	0.599061377	0.675071962	-1.186300003
case44	33.80738845	50.0776469	30.801999	29.20077202	26.70410103	21.39017356	16.98483226	13.74774119	9.588937995	5.138438756	47.3522776	49.09070488	46.75121407	48.20426891	47.04050804	47.93700152	47.73700865	47.62832299	46.61362292	47.72508607	45.8327607	46.71531321	47.79854957	48.46955091	47.69501443	47.44443476	46.05540779	47.74443748	47.57286597	45.94123298	47.05894475	47.58798055	49.22609464	45.96607199	46.40862433	48.0778738	46.95446157	46.99516231	47.47806147	45.76757594	-0.448921573	1.38241834	-1.197817537	1.367289949	-0.358583086	-1.520088847	-0.419354083	-0.281109554	0.11471138
case45	34.50294232	49.14311471	31.02421838	29.33610764	25.37421119	22.76085977	18.43265653	13.40331321	9.94270804	3.094539879	46.79527262	43.73579206	47.02817882	49.01859497	46.3778114	45.66374163	47.28486183	48.66692657	46.84230844	47.0865129	47.64727547	46.33624738	46.50438692	47.85540821	46.77100279	46.06676949	46.52221892	45.56437227	46.79470115	46.14641442	46.14128921	46.60590836	47.33635427	47.38559575	47.07435595	46.30302765	47.62642676	45.72417813	45.96366061	48.36763684	0.213431917	2.066248287	0.808273549	1.435827904	-0.536128092	-0.255356968	-0.539469281	-0.026142995	0.634450924
case46	34.36409201	49.99671916	30.78241585	26.6941167	25.07409708	22.2460598	19.70211055	13.57813581	10.79063644	5.53306946	47.72671455	47.15307476	48.83605024	47.50034965	47.79125387	48.02564557	46.52168418	47.52694922	48.2226726	46.53159261	47.38348346	47.30408274	48.67621509	47.47921682	45.66266038	48.47610735	47.2517893	46.42844364	46.88349234	47.66590511	46.92002466	48.4131767	48.06422647	48.60383333	47.3547873	47.33126362	46.22896932	47.68514455	48.8486911	46.52402032	0.318194216	-1.026579709	0.252053632	-0.14975866	0.349719851	1.100657715	0.597374178	0.096943095	-1.187402628
case47	31.31330774	47.37675107	28.91076079	25.98816134	23.95557669	20.90161924	18.21560711	13.5607165	8.46539576	1.702025517	43.08089367	43.52462181	45.84116056	46.00962556	44.34249786	44.30664884	46.88420819	46.01721958	44.99614233	45.78954662	44.62853985	46.278893	43.86161653	45.54361455	45.27365461	46.20039187	44.65003679	43.81931595	46.16068676	44.34018134	42.19812478	45.33935209	44.52913912	44.39651339	45.09378466	45.18269408	44.14360336	45.00674354	45.17067528	44.77723915	-1.227749442	-2.056648368	0.288420263	-1.75480549	-0.085377615	-4.129729483	0.110458599	-0.730084153	0.292834768
case48	34.55684421	49.78105344	31.50603371	27.7707955	26.37184783	22.39240435	19.58421388	14.6912229	10.97936275	6.276836226	46.66846333	47.1151902	44.09440062	46.80429975	47.37499621	47.46072397	46.88318565	48.39746472	46.88901084	46.84117037	46.37895969	46.15293119	45.62693434	46.94233252	48.44669407	48.12190848	46.85432643	46.65586312	45.44882108	46.90339395	45.4513916	46.83016479	48.44056748	46.94189066	46.67713365	48.0692565	47.55353187	47.1383764	47.64099479	48.03122723	0.090865885	0.43417668	0.513164605	0.667521894	1.621656979	-1.131557728	0.325681919	1.719014625	-0.141104569
case49	32.14707398	47.96839499	31.27102999	26.75240962	24.91914262	21.43644634	19.11092148	14.54478872	8.220770965	6.511505204	45.59970319	46.69108328	47.71060275	44.95492835	45.56694966	45.61238084	45.34350863	43.68596972	45.86666379	46.43067852	43.53258452	46.1939742	43.66123191	46.4076248	44.95165103	45.62378098	44.41771971	46.25136497	44.88768614	43.80734056	44.08020466	45.30720596	45.78843066	46.98070082	46.42720288	43.17114656	44.66608623	45.7390744	45.65845171	46.47757728	0.250123702	-0.48706344	-1.019455044	-0.359004632	0.178287219	-2.394859605	-3.096048162	1.186212517	-2.691127423
case50	33.40710359	47.81421237	31.07754508	29.1887246	24.00849868	23.27997709	17.41327998	13.60492434	10.57116992	2.656470296	46.83927053	46.43236082	46.12858337	45.22324179	45.30440717	43.74857015	44.21804678	47.30080834	46.56173002	45.01996978	44.55124297	47.42222412	47.50716789	46.79612637	46.82419349	46.05847297	44.11125241	45.40460826	46.12285112	46.5088843	46.22273081	46.08578559	45.41144511	43.38299889	45.43007047	44.80364933	45.53531182	44.43432451	45.017067	44.47836393	-1.197308638	0.994225672	0.745827345	0.901015411	1.359137139	-0.273460725	1.611123766	-0.748034319	-2.724112106
case51	33.18488148	49.79388111	30.92253513	29.20485882	25.8324676	22.89316561	19.60952335	13.29288135	11.23444497	4.242664353	46.29989318	47.28375106	47.69236101	46.70235223	47.3911632	44.81275054	46.83586746	48.86545363	45.74670763	48.69232881	47.89629427	46.65293342	46.93429632	45.83115268	47.87871838	46.41981281	46.78293087	46.43969882	48.46218765	48.19750248	46.52461821	46.99105262	47.45015992	47.79594732	48.84057976	46.68019366	46.33648734	46.9455497	47.01082532	44.78022519	-0.721555155	-1.746681926	-0.489038502	0.374498917	-1.015708689	-1.361374049	-0.235240135	0.586380347	-0.328531474
case52	34.97767173	51.15471314	31.19716739	28.84202659	26.49700313	22.72839717	18.83499857	15.23584788	11.48447502	4.214894457	50.71078913	48.50230294	49.8556237	48.61303495	49.20021821	48.52107304	48.34876219	48.6680885	46.93896025	48.74874498	48.46123266	49.86674754	48.14709422	48.79595528	50.04210288	47.96720181	48.58536539	47.25728126	48.47325963	48.17679287	48.77634293	47.66599073	48.77511183	47.29528279	48.87122304	47.76148955	48.95652981	48.78411871	48.856657	49.56693744	0.528712939	-0.628766175	-1.116145218	-0.225367365	-0.062136761	-1.298659532	-1.164956636	-0.758511206	0.516837065
case53	36.11205426	50.06083863	30.61606276	28.60781286	25.09268457	22.42076316	18.75794541	14.46913759	10.22510637	4.686220727	47.6592631	47.59890039	49.08028109	48.87554772	46.62616159	49.1490807	47.84986767	48.69150203	47.12707356	47.72328744	46.78345459	47.81675628	47.51349582	48.57891519	47.15700979	48.22582572	47.16644629	45.58388635	46.14952978	47.62706127	49.91972604	47.76568783	48.68899078	47.43859492	47.67362108	45.87574846	46.33663532	47.59326859	45.82648167	49.06066339	0.924480332	0.063396913	0.008940064	0.271064253	-0.377497307	1.072490791	-0.335109896	1.328687523	1.126824284
case54	34.55924948	50.12342272	30.55815124	28.03459759	25.35860504	21.09957919	20.2510291	15.31040668	11.21640113	5.987298076	46.87181071	47.36035316	48.64673108	45.76085056	47.93381448	46.2397903	48.6384646	49.20129072	46.67933129	47.4089122	46.35504909	47.56888631	46.67259566	46.34297543	47.107199	44.87301432	48.87906259	46.55451811	47.77721126	48.84742769	46.49016644	46.27852648	46.69336677	47.76722647	49.58931244	48.02211184	48.33808921	48.10073876	48.02002536	46.92885444	-0.625240664	-1.635732207	-1.2838156	0.042004454	-0.003217297	-0.153965371	-1.165407598	-0.002862604	-0.83655357
case55	32.96184821	48.62347445	30.53429001	28.36313881	23.50970883	22.62694358	15.12976124	15.31558397	9.088734111	4.575862764	46.66749194	46.23874737	46.0117995	45.85633954	44.93237	46.07377994	45.01945443	48.36020887	46.29658509	47.28489531	45.16897579	44.54876065	46.73747744	45.54336479	46.24282949	46.31610362	45.07197394	45.91921005	47.24539158	45.78521786	45.6850099	47.28721339	45.0400164	48.12809495	45.37722439	45.84742579	47.88866656	45.40199674	45.95696396	45.68128929	1.552653796	2.450644603	0.861217244	-0.354427656	-0.932830003	-1.201001445	0.286947873	-0.296829379	0.626882211
case56	34.96287415	51.91554779	30.93772169	30.41056449	26.69071734	23.21729908	19.62117653	16.1768005	12.32049252	4.282368784	49.89615041	49.99561163	50.12952398	50.27932996	48.36397206	47.82640909	49.96910005	46.172193	48.45292442	49.14852251	47.80893154	49.04730961	48.82198916	48.96814695	49.41632165	48.89689028	48.73539411	49.21082911	50.05428641	50.32233761	48.45056964	49.41997618	49.57903819	49.07054238	48.9295651	48.24747626	49.11886703	51.28133298	49.31806839	48.6582849	-1.229825999	0.41314877	-0.422312128	-1.347413615	-0.389224012	0.509069014	-2.019107877	-2.999724479	1.529399313
case57	33.80743598	49.62750687	31.5140867	28.61689422	26.00764046	22.10914759	17.92914958	13.939516	10.11244088	5.30672086	47.52863347	48.45514268	47.44942047	47.76263236	47.8622811	46.85114603	48.62688131	47.08186348	46.54456819	45.62627226	46.701815	46.96498929	46.82838945	46.79735603	46.91979705	47.23163377	46.08904313	48.54510833	46.67092943	46.86808111	47.4771197	48.45474439	45.13023766	45.51576441	45.47866791	47.79328022	47.12405404	48.90526289	46.89641333	46.86790858	-2.351535913	1.018644102	1.088793596	-1.391938326	-0.714637707	0.130975506	1.579116035	-0.04440524	0.56375117
case58	34.44113619	49.56749929	30.80073164	28.55209294	24.86389602	22.01477802	17.98482812	14.57596003	10.3105053	5.512936	47.6528813	46.89067454	46.14816181	46.72308055	45.93541995	46.4312477	47.02777729	44.52917331	46.4015204	48.86840958	46.65764353	46.36554478	47.38607332	47.17874112	45.36187485	45.69032376	47.62214148	45.10633414	47.40314967	47.39946978	47.16448463	46.98482206	46.15471191	45.87816667	48.43348874	48.15440126	47.25270947	47.6570103	46.31319988	46.31414768	0.378951905	0.403608936	-2.092246538	1.545521416	-0.526837035	1.563486243	-1.118080893	0.060510766	-0.545265765
case59	36.36569204	51.91794161	32.55792584	31.74088802	26.38231065	22.5463544	20.01196632	15.54221705	10.44201658	3.669131688	49.44818917	49.91144551	49.18691447	49.91640334	47.53377807	49.10471671	49.23481043	49.48553954	48.51861877	48.84477537	50.06326981	50.17454225	49.41584559	47.71335552	50.15111026	50.44821657	48.52543308	48.89216432	49.72097013	49.77269274	49.12197018	47.19114024	49.38866765	48.96344827	47.74598641	49.20462919	46.50294862	50.90920425	49.97204381	49.28925662	1.1719466	0.85113568	-0.81855127	0.987083581	1.410031473	0.213162836	0.164959936	0.224955975	1.168651729
case60	33.66827996	50.73877206	32.09291775	28.23569476	25.48882315	24.00271029	17.77234599	13.01003618	10.23148146	3.609709806	46.83244197	47.4538322	49.0238453	48.47684214	47.99854829	47.19455779	49.69978446	49.61700969	48.48252325	49.15046944	47.48594876	48.21262491	47.93246935	48.46694346	50.43362241	47.88904705	48.84356384	48.38611158	48.00858527	47.67302402	49.05332806	47.9547572	47.80427715	48.95737771	47.58736081	46.66367845	48.20910082	48.43826787	48.16782078	47.08089633	1.368370194	-0.31162396	-1.161784061	0.614274312	0.0106452	-2.558976783	-0.644420028	-1.194667451	2.093415374
case61	34.80483452	50.52401839	31.69587206	29.95080469	24.64987222	22.9714256	18.16886189	15.9423573	9.915481639	4.928015383	47.48460739	49.24410115	47.38113837	50.04042465	47.84560137	47.8374434	48.40591084	46.73192371	46.96641861	48.51819432	47.12962713	47.46074671	47.97361303	50.02485105	46.95587934	48.91078884	47.91449284	49.53710361	48.80268587	48.45474608	47.67687601	49.08570051	48.080686	49.10136831	49.15514407	48.06129299	46.70050888	48.38005348	48.34252971	49.26892764	0.818511268	2.448356665	-1.3916817	0.277552246	1.787406094	1.167144005	1.201595794	-0.282308487	0.872812095
case62	34.79334446	51.37440154	32.28269874	28.19981122	27.59354224	22.95487996	18.88776107	14.66977442	11.16810923	5.305811772	50.02098368	50.30272573	47.95040279	49.92502784	48.43816671	49.15573785	47.74579416	49.35758058	50.8440892	49.52360939	48.2336638	48.48237684	47.5968189	47.87639522	48.85368288	49.0963144	48.68948818	49.30947838	48.95092923	47.76011212	51.05281532	47.50399853	48.03848273	47.30640077	49.20487518	48.53124798	47.07764593	49.58663692	47.16027731	49.4798322	-0.731399867	0.177618881	-1.349822775	-0.079118019	0.329570342	-0.200936183	-0.849217201	-0.515268287	0.27344199
case63	33.93349031	49.75907617	31.27492951	27.76998207	24.63838439	22.64653355	18.09936138	14.01611507	8.113900559	5.395664015	48.08547882	47.10893643	47.75687468	48.75877212	47.00358354	47.62191858	50.97253452	49.23854761	46.74421623	45.61968525	47.38202409	48.12785149	47.1977363	48.90824323	47.2397229	45.48656955	46.61379313	45.04728451	46.8242382	47.77017027	47.27788934	45.23769137	48.09737341	46.92898185	48.02434137	48.18888161	46.03199451	46.81123781	46.98979177	47.5287984	0.23957707	0.559914801	-1.275651269	0.364432143	-0.628326074	-0.106056387	-0.905802726	0.090660086	-2.726188223
case64	34.92285236	50.97734222	30.8475816	30.44888489	24.99107252	20.52619806	17.77100484	13.92822102	11.48749131	5.24965419	48.6283949	48.31157453	49.22383204	48.86765381	47.83439576	47.44583799	45.42934602	49.68755559	47.82075616	48.49372914	46.86702568	47.6914286	49.00433974	47.11825073	48.65238973	46.5522983	48.65706085	48.65003624	47.24465724	48.04453812	47.8810504	48.70415496	48.74618704	49.25003417	49.07369738	47.95647964	49.06695397	48.1723805	48.16534773	48.44538096	-0.716698797	0.161509793	0.16419381	-1.855889239	0.988656088	-0.644132568	-2.401974819	1.479344365	-0.692469449
case65	33.84145845	49.72801796	32.04441842	29.42448771	26.62533711	22.58028287	17.83096593	14.1487263	11.01753212	6.557755792	49.82127728	46.40386328	47.39676445	47.45492975	47.36847071	47.37550771	47.70907392	48.37887565	48.07648256	46.96864309	47.03540687	45.25898112	46.86527686	47.25620522	46.73734981	46.06891808	46.24591576	46.1674129	47.11588457	47.33099521	46.366974	45.22909239	46.83873173	47.09611578	47.55076964	47.0146378	46.56325629	47.97718364	47.68601713	48.23286575	0.002428188	-0.811164604	0.291144129	-0.115627679	0.401137466	0.946481195	-0.799931637	-1.660376603	-0.580011244
case66	34.48216169	50.24760552	31.4198008	29.56953783	25.42272616	23.04773997	18.69879389	14.8905735	9.412664031	6.363838882	47.32247729	47.15624749	47.95095579	47.10308635	48.70688946	48.20776598	44.4646651	47.99223798	48.79227597	46.37612447	47.13661008	47.24275005	48.81916141	48.01590459	48.42013084	48.76979967	46.66730169	48.41477314	48.85640108	47.43546614	48.07882185	46.94138005	47.45036897	47.27515076	48.00896607	48.64875237	47.65660337	46.61136306	45.81193066	49.25662545	0.119042548	2.34210988	1.464825352	1.037031759	1.145421491	-0.241442768	1.58265347	-1.216109573	0.285833125
case67	32.72769636	49.35481175	31.29170347	28.24494985	25.83600527	20.90509557	20.36407974	12.76635335	9.201168285	3.41519748	47.49770483	44.37403414	47.16383334	45.97330343	45.96795618	49.04145905	46.13078447	47.3736943	46.31278359	45.456225	48.18522198	46.60921812	46.44605804	47.94375561	44.88377677	46.46941258	45.2114373	45.92593251	46.87168549	46.85326468	46.98485733	48.59162403	47.90726547	45.51686947	45.69393846	47.04940244	47.38084222	46.04548651	47.10691035	47.86632955	-0.805564808	-0.463569236	-0.421679523	0.793899378	-1.250268313	-0.510768324	-0.278297837	-0.610947699	1.086648899
case68	35.46647463	49.78247436	30.64596174	28.861249	26.6276176	21.86369888	18.07520669	12.00279446	11.22674088	5.873284724	49.24549301	48.80643389	48.68487196	48.18126145	46.91394551	46.72287884	47.38693368	45.38603934	45.81098771	47.34842661	45.96167555	46.92453281	47.77290366	48.42176543	48.74345294	47.18590748	47.60286865	46.5301707	48.16162981	46.59070391	46.3323413	46.66153534	49.11720488	46.83763781	47.52263206	45.96335491	48.72724306	47.98489468	48.24691264	45.81534261	-0.286490253	-0.899215268	1.88556948	0.793764974	0.640983031	0.808351405	-0.023327328	0.970654743	1.860181673
case69	33.54670082	48.91466543	30.72554337	26.51510317	25.17318031	24.53381802	17.92799002	13.64263811	8.981840934	5.286936761	47.33659327	47.26963443	46.62294785	47.01838195	46.13562442	43.84695641	46.1290888	46.40494168	45.58139602	44.55348253	47.61039665	46.33274166	47.49591186	46.65463658	45.04283586	45.46914031	46.29174648	45.50356932	46.47050249	47.88150073	47.73760538	46.13434276	46.85132072	45.19441078	45.84896789	46.21851409	45.8391656	48.99294005	45.97147371	46.63379916	-1.455445764	-0.625946568	0.580256497	-1.823865501	1.286049535	0.41846169	-0.716032459	1.839455481	0.323121972
case70	33.7783151	49.54613749	30.33981345	29.94099681	26.08284743	21.89122254	18.28283689	15.5015241	8.261821906	5.544182571	48.35771094	46.48302594	46.62075518	46.18248327	47.1044569	48.1080127	48.33767759	46.90141084	46.75403877	48.0105683	47.24187487	47.24872721	46.19301199	46.03561961	48.29249396	47.17740698	45.67734876	46.6163844	46.82465502	46.66466801	46.64480478	46.82282466	46.89470175	47.81706218	46.5806052	47.21556764	46.73947675	46.25261241	46.02394104	47.34978913	0.034115704	-1.836299098	-1.087901931	1.641146165	0.843043347	0.707501317	-0.767286023	-0.051165638	-0.975796503
case71	33.40974845	48.99621087	30.34690485	28.35489882	26.42789195	21.55156807	18.23732758	13.56066791	8.85054665	6.27862957	46.31917924	44.79833534	45.6321841	45.59629246	46.25564292	46.16622431	46.01393123	49.14736443	47.02206072	46.90258875	45.64406531	45.62684167	47.10073746	46.26236739	47.54679811	44.88018402	46.37395688	46.67872365	45.82291829	46.40052257	48.14461161	47.15868635	46.41477856	46.53593025	47.21651848	47.79802464	46.48330664	45.59186598	48.12408597	46.01711986	0.098322678	-0.735899793	0.616481834	-0.929373466	0.177586	0.279405986	-0.519196701	1.213391836	-0.258859791
case72	34.79731623	50.03162675	31.71431903	28.27051559	25.07700764	22.2413296	19.62508128	13.46547286	10.37622025	5.599185962	47.67767741	47.51110338	48.18350584	46.24693378	46.75292394	47.62771244	47.59974721	48.42623457	47.45629396	47.92466132	47.07944811	46.76515738	46.18412662	46.07618454	46.68616298	47.35724598	46.69497848	48.13491676	48.71712021	47.64691345	46.54930113	48.46828647	48.13106898	47.57311244	47.7542148	46.49312469	48.09274512	48.66779058	48.43674902	48.26331696	0.630671147	1.313078613	-1.950230585	0.078745424	2.331456317	-0.112033327	-1.347321967	-0.763990178	0.882057017
case73	33.5448463	49.12920303	31.23932484	27.54320623	26.14434915	22.88474416	17.05396443	14.34796094	10.11054841	4.493295048	45.291986	47.02209094	45.72988618	46.82631267	47.07261694	46.85000922	45.95232195	47.58352638	45.68539901	46.24170341	47.89396232	47.19481431	45.8774345	46.24223982	47.6911826	45.49225567	46.7716103	46.65874404	46.29158955	46.06563902	47.77680833	46.7438937	44.46051299	46.44494252	46.89019791	46.10956456	47.02504326	45.22885982	48.3774905	45.69217724	0.15611924	0.204127163	0.648329177	0.088120265	-0.957604412	-0.630414239	0.52641579	-2.197427536	-0.179473619
case74	34.08078965	49.51811324	30.98620955	29.9702172	23.96108123	21.52073376	17.9181461	15.27369487	9.005307149	4.945305866	47.21179765	46.25082274	48.20189126	47.17453603	48.10480407	46.75453094	46.56495883	48.11703179	48.76580149	47.48952348	48.45988154	45.35396548	46.56313028	47.03466349	46.61516058	46.25497487	45.71211864	46.25155928	46.29691988	47.45005679	47.77253364	46.50666471	45.98406425	46.84398519	47.06270471	46.6589448	46.21340993	45.03783535	45.83240758	47.83764366	-1.052601061	-0.742567857	-0.260829785	1.924559999	-0.471055267	1.160630141	0.657425503	-1.780079966	-0.133125878
case75	33.36494019	49.21811815	32.40922637	27.81974971	26.2188532	21.36717401	19.13072414	14.94852774	10.06898537	3.345742211	47.80281831	46.28992201	45.30075311	45.29508166	47.16691026	47.56483974	46.04144123	46.28393747	47.35599303	45.37525808	46.74185273	46.35062388	46.15319346	45.16103483	45.84077437	46.92016785	46.05251666	45.10682046	47.8386978	48.61390531	45.84927915	43.80170222	47.80316558	45.52316196	45.62844313	46.4821219	46.89736968	47.5639347	49.25117032	45.75222544	-0.23684411	-1.018341887	-1.33767918	-0.625052262	-1.088486007	-0.671247779	-0.31620121	-1.207388962	-1.787628806
case76	34.16740228	50.272458	29.77433098	28.75072472	26.85185096	22.278159	18.36433675	14.81164545	9.411045627	4.874569358	48.51663	47.71848737	48.96564306	48.54624022	46.47767223	48.8866092	46.77114492	49.17309321	46.8542758	47.17343178	47.37466108	47.63495953	49.63349456	46.94022017	48.07636423	49.52325987	46.48629921	48.28419676	46.27754415	48.16010718	48.08933892	46.63231189	48.66708152	47.47513613	46.10612576	47.93230038	46.89776024	46.6348194	47.28306157	47.91754267	-2.717529086	-0.117161827	-0.952180151	2.192976628	-0.340559412	-1.630510972	-0.025539649	0.139918706	0.774518316
case77	34.60753483	50.93149554	33.11044487	28.89321191	26.78287297	23.12237565	17.40327785	14.35736569	11.50728192	3.817672716	49.23624318	47.90026242	47.93996594	47.49281944	47.05027863	47.61687784	47.9476733	47.7919981	48.10676138	48.01634929	48.00059147	49.33891242	49.25056391	48.39893921	46.94799743	49.40988017	49.08834761	48.00967833	50.0975109	47.93266021	47.94701866	48.84204662	47.63495306	47.95206515	47.56599212	48.35791378	47.1756521	48.42233776	47.68000247	48.13123455	-0.281722029	-2.286852951	-0.512769287	-1.297764969	1.600427464	-0.967665065	-3.123497007	-2.547990587	0.475533489
case78	34.42388266	50.34231653	31.3039075	29.28810317	26.80230887	21.27213149	19.42622758	12.8892373	9.989257843	4.110482121	47.54894208	48.73277197	48.70792463	47.27344479	46.63981792	47.40874669	47.28352413	48.22172553	47.43835338	46.91092452	47.74813985	48.62554336	47.83307211	47.45941788	49.64893662	49.17011272	48.29510188	48.506241	46.95091525	47.52330599	48.03853825	47.85390462	48.06562665	47.59797205	47.42707888	48.79066976	46.73901565	47.60254676	48.02215404	47.32031611	0.680700211	-0.217179901	0.757783163	0.937816932	-0.456116068	-0.981384568	-0.158352348	0.1573748	-0.893032122
case79	33.12444893	48.35543796	29.4965963	28.96520086	25.42762754	21.20619718	17.13945868	14.81031201	8.654450654	3.664280408	45.29275458	46.60025658	46.67018125	46.69944057	46.58350723	46.33193374	44.8915306	45.20506147	46.52042109	44.90712191	45.76966314	43.93115205	44.83095794	46.44742638	46.72006356	45.28976666	47.08240201	45.22546692	45.06230567	45.54341581	45.3672599	45.45925943	44.12601957	47.88391193	45.25212208	46.28382625	44.29233772	45.91639078	46.75182532	46.03497795	-1.508854214	-1.081295023	2.206699623	1.237241007	0.681631546	0.632141284	1.405508445	-0.070339476	-0.704909748
case80	35.62878052	49.58262297	30.36674939	29.56040583	25.7253034	23.97387334	17.3730137	14.73590764	7.537233244	4.462537256	47.22154426	48.88026088	48.59134266	47.46604988	47.67335869	48.46165209	46.62393938	48.6319177	48.6485602	45.98597857	46.23992565	47.13601103	47.3015218	48.31422111	44.32494854	48.18495614	46.67139603	47.74041077	48.35983649	46.70683161	46.38590941	46.85012538	48.42789846	45.31729091	47.56957086	47.59274971	46.91414024	48.97758943	47.5279283	47.49932768	0.065486969	0.079868054	2.148833478	0.66270458	2.228255198	-0.115097531	-0.747624943	0.072679274	0.562465216
case81	33.62877911	49.03941814	31.10377007	27.40930333	23.58067782	21.52321017	17.29596076	13.780752	11.42487614	4.28485095	44.99180993	46.09065514	47.23513914	44.53756928	47.94996419	48.86421966	46.6042378	44.59598565	47.06576116	45.73662044	45.42391103	46.32186795	47.20996799	46.607733	48.0216742	46.57608715	46.84966492	47.03776076	45.93928148	45.8874281	47.66908811	45.20066697	46.31806864	46.62161233	45.76898954	45.52010077	47.9231101	45.65189251	46.65429964	46.82488825	0.04564641	0.625960099	-1.562850476	0.151303326	0.101358549	-0.980407403	0.148361543	0.082596888	-1.246806499
case82	34.13014987	50.4711085	31.1220327	28.27671849	27.19036458	22.63824682	20.06561329	13.5709146	9.386772957	4.755321375	48.11873753	47.8485666	48.94321446	49.02105932	48.26851719	47.9229538	47.26404972	49.27006075	48.52641576	48.82410037	49.32063453	49.55762709	46.45804233	49.30930551	46.87720019	47.84455073	48.07641812	47.48363485	49.55778456	48.2453556	46.56581573	48.15817192	48.54021578	47.51873675	48.04835953	48.4358815	48.61142796	47.33518396	48.28020978	47.43386024	-0.296467652	0.392257243	-0.373244398	-0.839805351	0.168725353	-0.090030417	-0.675120617	-0.848605831	-1.846041213
case83	35.50119446	49.90655766	32.92948764	28.47810842	25.60228227	20.96927624	18.51493027	14.38479186	11.44105524	4.57086929	46.97104108	48.75246422	45.8842656	47.1014699	48.64146803	46.18046056	46.35438267	47.11402151	47.16873297	45.4947333	48.10418266	46.38277587	47.4328295	46.56829546	47.69259209	46.39882964	47.43195226	47.4496089	47.02074116	47.90671888	47.98975625	47.26281026	47.90567253	46.81984339	47.64015809	46.94905522	49.79554435	48.64880458	47.06617518	46.75001063	1.602358021	0.849315707	-1.027281117	0.378809346	0.533677034	0.716764024	-0.054004456	0.336458865	-0.293088341
case84	33.61104265	50.81185047	30.59942879	30.5101227	27.0718109	21.97068698	18.86890624	14.0635446	9.330770213	4.952960438	49.34026488	48.72785749	46.75446872	48.03744811	47.34400966	47.98855207	46.86376289	47.35533299	48.87583446	47.329373	48.94263841	46.66791871	47.19560707	47.24590566	46.33133057	46.73580588	48.86813339	48.39617294	47.60214596	47.86248902	48.47218455	48.51089792	47.08382775	48.3785533	47.72440758	48.29946988	48.5954089	48.92834775	49.15584827	47.8513687	-1.982737873	-1.138477596	-1.988588855	-0.019861921	-1.437748597	-1.963166518	-0.622808394	-1.316431605	-1.876681814
case85	34.12223689	50.78579093	30.52326179	28.79262375	24.56226505	24.46915816	19.82077394	14.80235631	9.421150227	3.916039099	49.29450626	46.92407966	46.65153712	46.82723868	48.28381153	47.47542233	46.06021038	48.92981365	46.68552267	45.26675486	47.84470144	46.37289138	49.37469139	48.96041634	47.14333381	49.35712228	49.57033092	48.46283931	47.91448847	48.05422358	47.64340922	48.81205486	47.53625528	49.60497614	48.73321709	47.61363751	48.08204399	48.73653023	46.72692911	48.70774436	1.701431383	0.440409365	-0.169990822	-1.252864886	-1.121461102	-0.611756074	0.288564735	-0.445172583	-0.395217996
case86	34.21132621	51.02393603	32.74630196	29.21984342	26.0767905	22.94449963	18.18578443	14.6588331	8.545077149	6.027883759	49.63808995	49.42358797	48.58883022	47.37028439	48.67448694	49.93987274	49.3939633	48.48596068	50.21073415	47.86036285	49.42047735	50.08647863	48.85443666	50.06896629	48.22075074	47.45112496	49.17241333	48.06815369	46.87281477	50.27850342	47.25772625	50.7777672	49.57160599	49.64184527	50.16006722	48.02774491	48.54774437	48.0243986	48.11403132	46.66959755	-2.180032812	-0.916166534	-1.872960126	-2.133546958	1.037592959	0.701167554	-1.342973993	-1.480242264	-1.05456957
case87	36.08646642	52.11808849	33.8455053	29.36272354	26.68416404	23.31731595	19.18049525	16.5930214	10.79004038	6.539449891	47.8700419	48.99304241	48.12171957	50.23787465	50.5061183	48.83231079	50.83023634	49.46857514	49.80945007	50.98944414	49.76322863	47.91312823	49.01426231	50.2411241	48.77187341	48.59697369	49.62161305	50.19139984	50.0637279	50.32829876	49.26823117	49.91662464	49.14068256	50.57543976	50.02351435	47.03743499	51.82933844	47.53537315	48.72604652	51.52757824	-0.310450452	1.159235177	1.389349086	-0.948267161	0.882300915	-1.076616978	0.38203202	0.098857621	-0.215338809
case88	34.8468421	50.54850918	32.33939238	27.58693558	24.59272451	23.96090048	17.68109049	13.91696279	9.951122102	4.555393835	47.77165569	48.27502243	47.84207357	47.75492659	47.80427588	48.07543151	46.13103045	49.14785071	49.03125894	46.16202569	48.03045395	49.55785165	47.78292652	45.09477218	48.90235338	46.91275321	47.48560105	47.83993096	48.28834649	47.40934309	48.54377556	47.02037773	48.62146881	47.81146036	48.39720536	48.81023289	48.19326277	45.94409156	48.94887507	48.47439447	-0.338645469	0.690848659	0.177264636	0.341855953	-0.86948762	-1.056888834	0.178585697	-1.044797838	-0.42448763
case89	34.29323891	49.95918699	30.83864499	28.20158968	25.52863706	21.63158605	20.11972209	15.63847153	10.61204352	5.635243647	47.7589896	47.5704484	46.89512647	48.7035415	48.54841481	47.78120863	48.14895777	46.67107837	46.01585172	46.86261548	48.55767863	45.10060471	49.21726754	47.61362104	46.78817377	48.60676858	49.25843798	47.94430053	47.16708919	46.37227842	47.22193547	48.67976516	47.50630132	46.60204011	46.31946023	48.27839003	46.97368309	47.77423708	46.98825075	47.77823521	-0.617622908	-0.420662473	-0.313332123	0.494724327	-0.409083069	0.275995829	-0.379611811	-1.285312434	-0.405380715
case90	34.8824862	50.67728735	32.31990581	29.27601397	26.56853197	22.52762805	17.50243921	14.60825302	11.82919602	4.787439873	49.21671979	49.01447773	45.47859567	47.90064041	48.51082785	47.12237315	48.54313949	48.42751952	45.60082277	49.50198375	48.84635561	48.09556472	47.45640655	49.74607288	47.75384751	46.11458504	48.90428253	47.62133387	48.21603199	49.19083002	49.16335454	47.90613416	48.04158502	48.3358284	47.23617227	46.14814239	47.68010854	49.52667677	47.88959694	47.80721582	-0.11177153	2.175055699	0.187949836	0.766514787	0.343391144	-0.410310272	0.185975399	-1.039551094	0.196468782
case91	32.84284228	49.6915614	31.15014346	28.88794216	25.62214811	20.80558035	18.91731217	15.98122935	8.570017775	4.565158131	45.18700856	45.47361509	46.84286899	45.04797067	46.93881513	46.08664823	48.89846356	47.2934392	47.50910448	47.86115276	45.08563095	48.71390103	46.53738825	48.25354684	47.37227059	47.45813203	48.58946145	48.65660449	46.37656697	47.99911774	46.67442874	47.41200606	48.9675027	47.07723051	48.48189062	46.45838137	47.94326385	48.04355336	47.46537814	47.42333748	-1.677430158	-0.922538706	-1.774443343	0.743335406	-0.471026437	-0.852647841	-1.986323946	-0.324151556	2.308104684
case92	34.99893349	51.16936005	31.57676305	28.57753612	25.72708228	23.66941856	20.24871934	15.57828484	8.468426542	3.709639122	49.96999278	48.47304503	48.84230315	49.53869577	48.2951852	50.58064213	49.00905515	49.3544339	47.2910965	48.07327036	47.97135401	51.04778341	49.64448648	48.79249563	49.95362033	49.47279921	45.89921049	48.4190735	46.77414057	48.76777747	47.46075167	48.80745777	49.90840032	50.67043897	50.17987392	48.8431833	48.09733197	48.65850729	49.49831416	48.41584257	-0.48394498	0.266732102	-1.579501681	-0.45378123	-1.369738593	-0.912233655	-0.310716094	-1.10003517	-1.276208505
case93	34.43986526	49.7709532	31.44118318	28.53207864	24.3797916	21.9259279	18.15241222	12.9747013	11.50674407	3.584339056	47.64083369	47.48701434	46.90429883	47.38597173	47.78407769	47.04043793	46.73294584	45.72012554	49.64473087	46.858851	46.53593835	47.72879503	47.15504296	47.15146343	46.65121817	47.53150009	48.12911458	47.39089287	47.78758082	46.04955066	47.46669143	47.61680838	48.42100424	47.74578907	47.50520622	47.83496351	47.13111553	48.9467371	47.68401893	49.10453117	-0.013560171	-0.230646238	1.437209519	-0.01976567	1.166355586	0.942316277	0.911963729	1.58867437	0.492758548
case94	34.81443762	49.6204262	31.43906595	27.41669087	23.27948902	21.39373322	19.72488607	14.58062873	11.31605123	4.235960672	46.06641147	46.6350712	46.74167588	46.24240489	46.03633264	46.71217196	47.67861602	46.15455402	47.09523813	46.98620266	45.96069056	46.47076466	46.28894734	46.09613697	47.4162366	48.17314747	47.23237707	47.73632507	46.10952704	47.17791173	45.98208453	48.58954933	46.23538344	47.64075575	47.0764216	44.18702593	47.0551529	45.49927581	46.9353295	46.99786393	-0.047938554	0.989625144	-0.006568772	-0.940949926	0.024258691	1.82638384	-0.080682943	-0.384821665	-0.481010488
case95	34.94410095	50.52883878	32.31194967	28.14823385	26.47396914	22.17938786	19.86823591	14.55854813	9.23989756	4.845176709	48.50494759	47.24628283	45.13341406	48.32220888	47.29889493	47.59234479	49.98803819	46.69749772	47.38035436	47.98516033	47.35769716	49.23657492	49.37068664	47.74322649	49.36150568	47.5389322	47.02559804	47.63560609	46.81341673	47.51721694	45.97979183	48.37916461	48.13540028	47.04800954	49.10479729	47.83058383	47.70552097	46.53303282	47.92362784	49.01603873	0.084413791	-0.166973229	1.75084408	1.653330656	1.577250004	0.275947441	0.075284809	1.231417629	1.512369457
case96	33.57850074	47.23918481	28.2448313	28.42315232	23.91455716	20.34176196	17.61821217	13.52912096	9.749709936	5.328280917	45.31715597	46.37287678	45.50610369	44.00072714	44.46789861	44.9135218	45.17029603	46.5225006	43.88910073	46.73162944	45.19588928	44.98655477	45.76149018	44.62067369	45.09633637	44.61906964	43.76434525	46.54033653	43.36566901	44.4055656	46.74837369	45.40656496	45.64724134	45.45238299	42.84886321	45.68192502	45.03236673	44.41803133	45.18539435	43.56698553	-0.283705348	1.548217312	1.947471954	1.656813393	2.259345938	1.230762359	-1.475290711	0.648585657	0.2468801
case97	34.94454228	49.22936913	31.09720376	27.51229608	24.40584923	22.1190732	17.34878733	14.56377309	10.86909879	5.985991306	46.38725302	47.36244054	46.08920743	47.04703395	45.41953406	46.59901581	46.9405105	44.77885817	47.88759887	47.08134072	47.44725961	46.71054213	47.46787978	46.20090731	47.65906377	49.17559915	46.09170001	45.1602021	47.06214051	46.2316341	47.80123431	47.48962046	46.24397712	47.59116604	47.87883082	46.13722941	46.00516413	48.09239939	47.2295435	45.24818528	1.950027336	-0.328972377	-1.960787856	1.20512528	0.43357684	0.245806128	-1.91968049	2.139003929	-0.279769811
case98	34.05616358	49.82088423	30.95635459	26.70685775	24.67904578	22.99861534	17.80000596	14.480606	9.192772348	6.231052406	48.64487635	47.18703887	48.0148319	48.0514495	46.85858814	47.40873206	46.06029334	47.22752824	47.3382608	47.4847573	46.09674797	47.16816491	47.38850728	47.76328863	46.99313008	46.6852177	49.1754231	45.32240564	47.60543407	46.55841503	47.81003321	45.11929757	47.46356422	47.62209871	46.92674504	46.72040499	46.90334621	45.85704818	46.99129781	47.99155593	-1.340213258	-1.590967512	0.173776324	0.722499825	-0.101665383	1.103870377	1.128754168	0.748762165	2.11661305
case99	34.97180214	51.20790934	33.07699177	28.44061383	26.8200787	23.90167764	19.34471309	15.37824911	9.999853559	2.214122581	49.44977634	49.12438009	48.93737794	47.33775452	50.86698553	48.5250877	49.97127836	49.70864489	47.51506952	48.4014974	47.80847284	48.89445802	47.87207167	48.13092768	47.02233756	47.81992032	47.48714291	50.70698096	48.41958193	49.26807901	49.07570464	49.28547505	48.79076529	50.69770844	48.24057846	48.46670644	49.19907992	48.23361336	48.6253249	48.69204507	-1.922164802	0.842220082	-1.104384244	-1.402130434	0.387569176	-0.794074694	-2.716643207	1.100547058	-0.024623152
case100	34.37953694	50.04683809	31.70499878	28.56790891	24.79030504	22.47614388	18.66713568	14.64977079	10.9975936	3.575210199	47.37212682	48.06905892	48.43632783	49.08635931	47.83016265	48.55782457	47.92606166	48.01447991	48.42622844	47.62783772	48.10365874	46.92996772	47.76170771	46.13456936	47.09671392	47.40518966	47.91980458	47.34631675	46.60853141	46.83679286	49.05155333	48.11597005	46.67503424	49.42270262	47.14162088	47.0722092	48.6554059	47.5247047	49.44254508	47.9344465	2.42277102	-0.990765809	-0.254238119	-0.33940662	-0.866111181	0.816087624	0.54973523	-1.511165662	0.673631099
case101	36.0321421	49.28755024	31.2778309	27.970593	26.33093643	22.92113636	18.63555559	14.57440763	9.968809501	3.711455196	48.04958053	46.51787754	47.37596145	46.39512608	46.17170229	45.96527895	45.92435699	46.27515351	47.31950825	47.64690752	46.45074548	47.50829337	46.01562875	47.80035344	46.70852621	46.64956739	47.7795352	46.1882207	47.72804594	48.68452218	47.43502192	47.25600969	46.18553068	46.90939325	47.19054439	47.51900216	46.30794997	46.5591103	49.27748921	47.40828376	1.324939282	0.894567798	0.689681121	0.828084478	1.700634135	-0.445480741	2.594355952	1.867816573	0.209489468
case102	36.2269043	51.44480208	31.29384878	28.59030004	25.39925133	23.58299278	19.93983548	15.20377598	11.69868331	5.083476573	47.53575107	48.58541214	47.21539771	48.64282938	47.53691522	49.26716457	49.66903697	47.96685647	49.45332648	46.71627222	48.87168534	49.29420282	49.02909947	46.94998589	47.23200129	48.90107882	48.57690716	48.55438777	46.92555202	48.32462686	50.58675684	47.87010566	49.31062998	47.33855526	49.50051965	48.64717396	49.09927519	48.58336918	49.81919402	48.80689685	-0.169056645	2.145778054	-0.385099492	1.060224763	-0.654737782	1.622419388	-1.347053422	0.987537271	0.97173144
case103	33.08177838	47.95573629	30.14943584	28.3124984	25.02614537	22.00798747	17.57085109	12.89425599	10.06169082	5.159817518	46.04014955	45.17936623	46.22913571	45.11499942	44.30434169	45.77887271	46.17938249	45.26824876	45.0883228	47.05477385	44.32413635	46.23285067	45.54151058	43.70548872	46.1061226	47.78500476	44.59000872	46.0223142	45.6145893	46.30506292	46.49909324	45.00584026	45.50321759	44.06294828	46.03003215	44.97252823	46.78469863	44.75960019	46.08245	45.61608631	-0.314964003	-0.464066905	-0.249209735	-1.083722295	-1.350540321	0.273468064	-1.109432124	-0.327211199	1.063101788
case104	34.90254554	51.20696581	34.06400566	28.60014372	26.5100671	22.85977899	20.15666138	15.16843853	11.50713147	6.0736822	48.61369521	47.54629738	49.22221396	48.39298579	48.78455273	47.27352883	47.90119479	48.99051335	48.55380465	49.9762359	49.57768712	49.34338081	48.04990168	48.98426125	49.01837822	48.25336165	47.58908881	48.54717944	49.80376307	49.18915546	48.979164	48.25622225	50.02602216	49.98191742	49.05197136	50.77317066	48.64943887	47.79778072	50.24427418	47.94781054	1.043418237	-0.444431317	-1.105016886	0.220199758	0.37086297	-0.628055831	-0.728750905	0.325234838	-0.168583225
case105	35.10132826	51.88605834	31.80881642	29.70383352	28.04376166	22.95199532	18.882634	15.42214816	11.42079878	6.737383432	48.98036267	48.18162239	50.05150626	49.76119576	50.33219769	47.38741381	50.32751459	48.82177488	50.33931427	50.33273527	49.90408206	49.31942629	49.85316308	48.84177815	50.59175697	50.60626857	49.4720995	48.74392298	46.50100083	49.41430244	50.49048867	49.58606546	48.52900301	51.45576213	51.19071771	50.64895647	50.72613446	50.61142059	49.29647518	48.07602324	-0.321604182	-1.510671943	0.266149592	-2.622876019	-0.391723158	-0.329692059	0.261818555	1.830380722	0.473332521
case106	35.33981193	51.62703897	33.28723274	31.18081467	26.1078678	23.07020811	18.19234278	15.85938176	11.7272137	3.980945885	47.15238387	46.94403222	49.81386827	47.82536034	50.84276458	48.6793881	49.60780362	47.2973725	50.00715593	48.74102096	48.16975742	50.28604572	48.01705806	48.34279641	49.25759218	49.10492121	49.88034268	48.78604943	50.12984343	49.80805178	49.60114648	50.21064955	48.07718216	50.68957249	48.40290494	47.94288498	50.54335434	48.37229687	49.63838617	49.14222809	0.670857582	0.34583681	0.134057843	0.966667381	1.428428738	-0.598535438	-0.257805142	0.392621231	1.607541356
case107	33.17491517	48.5072898	30.0659657	27.14674766	23.75162223	22.03415525	18.28583467	11.88483641	9.388259533	3.26201893	46.01402884	45.75926351	47.69776984	45.72483197	46.77357767	45.7271922	46.81518604	44.29145566	46.85697148	46.52035499	49.37140674	48.04465051	45.40508348	44.8783768	46.50164572	44.02144591	45.82236473	46.69738197	47.33795043	46.38034402	45.3978103	47.59777012	46.30720761	46.32435138	47.08040707	46.59216913	44.37753379	45.84292418	45.68032534	47.0847333	0.99145448	-0.066595112	0.050823561	0.053062044	0.952772578	0.937619522	-0.891225848	2.112861332	0.530207504
case108	34.30085653	50.2176779	31.12268018	27.99720308	25.5425086	22.36756071	18.40891435	13.40159259	10.35222424	6.752120202	49.12886763	47.99453774	47.71513563	49.17862045	47.43511171	48.16571903	45.72162009	48.39323615	47.1681997	48.31038025	47.86652067	47.35023585	48.20316534	45.79060926	46.23725085	47.3299054	47.35762254	48.11201094	48.74017699	47.58876443	46.38891063	48.56579212	47.44456992	50.02356916	48.65036583	48.39662704	47.53329264	47.63093326	48.73459737	47.21947604	-0.101055275	0.577993696	1.112028874	-0.817790316	-1.005305658	1.80337916	-0.983230309	0.324389609	-0.214635123
case109	34.48963816	50.68704543	30.96795364	30.12391815	25.90786422	21.6397542	18.01130978	14.9409365	9.669310338	5.209737535	48.25275175	50.31242058	48.62137299	48.96116783	48.7102552	49.17947719	48.59072119	46.33457291	49.53404281	47.38462594	47.73744122	48.45263666	49.40587145	47.21266543	47.87754747	49.8333398	46.56664629	47.36755302	49.31330712	48.13479641	49.62483466	48.9469728	47.21620747	49.68145869	49.53718636	45.88228205	49.18806559	49.0575909	46.44810632	47.82430304	-0.25648604	-0.277549204	-1.038531467	0.924838789	0.186235491	-1.47303269	1.573382824	-0.00609731	-0.164482476
case110	33.5521106	48.40458513	29.79605547	27.8343768	24.37581594	21.06220723	17.47082491	15.04439945	9.131389894	4.58248092	45.08455991	45.50345745	45.90708083	46.52802026	47.20831066	46.11629018	47.3096458	46.54226262	46.5911335	45.79774772	46.17007568	47.21422642	44.85267705	46.3113798	46.88700722	47.86961045	48.62031119	43.40265157	44.86602934	46.65368101	44.72278173	44.93434387	45.7124176	46.44743939	45.23452828	47.46859143	44.38921013	43.45087762	46.79459183	45.91976011	1.533560191	2.075264308	-0.202373265	-0.150140787	1.469458796	0.913522895	-0.104202662	0.443057977	-0.365941187
case111	35.49613386	48.58860982	30.44745264	28.48547487	25.57133635	21.27945852	17.5239046	14.55965138	7.865044159	4.699152714	46.88089975	44.99069158	44.64098481	46.33775372	46.12195989	44.86920524	45.22003374	46.93020022	46.61779901	48.38824813	48.11159618	46.9837353	45.02297513	47.15900515	45.02312561	45.37286738	45.39060244	46.50408383	47.95762968	45.15965339	44.99343535	46.21493566	46.76124862	45.96763907	46.52267068	45.74167622	47.39852904	47.1024124	47.53695417	49.26899218	0.981631325	1.876647018	1.220759929	1.293560498	1.552671119	-1.539992147	1.534202193	2.345836231	1.548254606
case112	35.42612896	49.63044144	31.54543025	28.60452966	25.82577745	22.86838584	18.47576843	14.86440081	9.299995351	3.775503513	48.51280844	47.58362207	48.57625169	49.19663242	47.09016618	46.53560743	45.85692172	47.44874834	47.74823659	48.06955597	47.99564064	45.65648982	48.84756524	46.90662358	46.50790925	47.46293215	46.76417497	48.25556128	46.33780028	47.39300868	48.37512035	46.97495875	47.28059527	46.48123688	46.3281819	46.34266157	46.72252829	47.14612228	46.97987703	47.3746192	-0.957268689	0.743136145	0.582067803	1.376925784	2.212049701	0.135389268	1.554651297	-0.119787065	-0.874783504
case113	34.68935358	51.05970969	32.89978574	28.72725761	26.11955284	21.21266491	18.25046203	13.86052688	9.673504422	6.41716356	49.60897019	49.23447821	49.31443705	47.95702992	48.96765581	46.281576	47.2788414	51.08785901	49.01441078	49.14600721	48.22342948	48.1944195	49.19606404	47.79781589	47.51038279	49.65110267	47.6583534	48.24437616	46.89066668	49.02186137	47.52364966	49.73029583	48.96856301	49.50515335	47.44544249	48.94081984	48.88816028	47.6427104	49.45085959	46.35338095	1.622537204	0.140288922	-0.750140811	-0.737381235	-0.025874458	-2.401545504	-1.438650727	-0.885914655	1.086462794
case114	33.82879976	49.72809759	30.69720341	29.22565206	24.96069954	22.05364078	19.06978736	14.77724829	10.04831809	5.867853683	46.85919436	48.43761069	45.13982712	47.00922805	47.63631741	48.11047084	47.87456046	48.26889043	46.53102338	47.9762752	47.71846993	47.63304017	45.22069202	47.38505025	46.39252655	46.85196929	47.08902775	47.1179321	47.67170916	47.12509374	45.86854871	48.16111317	45.28336298	46.92324258	46.50210914	47.16711171	46.00208393	47.29720224	49.27222117	45.98026325	0.992813813	0.989941084	1.397005557	1.198336748	0.079249472	-0.917071783	-1.14884263	-2.13629707	1.632806777
case115	35.63698455	50.23686889	31.90933535	28.69613474	26.84763985	23.97475946	20.26640908	12.68951643	9.256221847	4.714505138	49.12323636	48.8513823	46.93266162	46.40401856	47.97252089	48.08984544	47.38559817	46.98874264	48.49410963	48.28575647	47.46881129	48.89295373	47.98143582	49.42600221	47.64586019	50.21226861	46.96830151	46.51525509	46.58961136	47.33476585	48.71046111	48.07143998	49.29855979	47.99926029	47.48112223	47.92565217	47.29104129	48.20959848	47.86552222	46.20831808	3.146107026	0.840539386	0.906810186	-0.657435832	0.62623932	-0.327796353	-0.000997177	0.416801471	2.039021062
case116	34.97852405	49.29634028	31.66371997	29.43249656	25.60354367	22.00340639	17.26423442	14.57249249	9.763834354	6.004801101	46.83406126	46.29452328	44.85321264	45.84135978	48.18482196	45.38495879	47.09090925	47.86460891	46.57972019	45.58021382	47.29371932	44.7605551	48.85893456	45.92841337	46.71331638	47.85707172	47.0510272	46.3305617	48.11596687	45.27909026	47.43724971	45.92389604	47.39241754	46.14456089	46.95872741	48.01914834	46.5685372	47.8712487	45.72740929	47.39529792	1.626169748	2.288962003	2.401177284	0.321051886	0.593817868	0.20987913	0.203494538	-0.313158024	0.64708558
case117	34.69456938	50.73814148	32.76916941	29.76004555	25.47442866	22.75214146	17.47657398	14.49578152	9.502630329	3.133266204	47.67733126	46.50981909	47.02596717	48.91534467	48.57073857	49.54470472	47.60647508	48.6222653	48.6092389	47.97370141	49.32199575	49.71876897	47.1343236	47.94183475	48.76882213	48.89594405	47.80524697	46.25890782	47.20679351	45.942618	47.81772953	46.99371837	46.29597485	45.3495913	49.14941389	48.74552763	48.33906568	48.16556416	48.65514591	46.5806671	-0.562038741	0.050233326	-1.757904343	0.489633679	-0.59024471	1.108328559	-1.956566484	0.040304678	0.024145751
case118	34.05038013	50.56537995	32.50132973	29.07740974	27.24373141	21.31499147	18.57922162	14.88803997	9.301499906	7.221208716	47.75575921	49.04309971	48.75279811	48.55402255	48.08243992	47.99961608	47.31593266	48.71073469	48.13901407	48.33407855	49.32732469	46.47549884	47.55232977	47.37846751	48.10701022	48.32425919	48.10347072	48.03474495	49.10781463	49.91033108	46.44288865	48.70644175	47.16870623	48.65358051	47.74938997	49.23329046	47.59393382	50.67079991	49.12290369	47.45302231	0.156767512	-1.853551567	-0.281393398	-1.148058606	-0.502799732	-0.187892386	0.245528043	-0.123838158	1.65922842
case119	34.65454737	48.74998701	30.97994107	27.80547091	25.7204379	22.7501079	17.8149557	13.57856184	10.59386139	6.762112451	45.83685791	46.5257218	46.9129991	45.64497713	45.64787231	46.601028	46.32227075	47.358188	45.41378171	46.91353512	46.72007739	45.87291615	48.45733381	46.12180724	45.6129323	44.9895584	45.8158661	46.47754481	47.196588	45.77507693	47.51819375	45.12993458	47.14259801	46.76644142	47.7989452	44.34243284	46.71017799	46.87344961	44.89724145	45.97945594	-1.776085193	-0.058408978	0.185206418	0.147644262	1.07925801	-0.27331643	0.864784863	0.165648605	2.840311768
case120	34.07123317	50.35367354	30.26883273	30.06433085	25.6360193	22.68561266	17.95535098	14.2116761	10.60563945	6.307658069	47.91078544	49.96149159	47.41451725	48.19155162	48.24904078	50.1585062	47.26387879	47.36410502	48.97783167	49.109203	47.94656793	46.50206555	46.2510159	47.50529892	48.39829501	48.90961502	48.1035727	48.00237553	45.98780573	46.47443769	47.02230705	46.04564097	47.09548987	46.76776126	46.34943476	46.81231187	48.06706661	48.61449249	47.59485629	47.76883827	-1.015745446	-0.525534308	0.246110325	-0.722250121	-0.029308088	1.159160585	-0.296506266	1.230152085	-1.366225405
case121	35.21786408	50.34517573	32.03822608	28.87979735	25.92485967	22.49246089	18.38775733	13.69384157	9.17991293	8.134693931	47.42645128	49.06681341	46.85048181	45.95462795	48.36049926	50.27210276	46.58574651	47.28869455	48.9501207	46.79979635	48.359331	47.96551546	47.71426976	44.96526241	48.88788006	47.54580141	46.57623814	48.33591684	46.71897876	49.07586491	47.70495425	48.49488316	46.49835595	47.0273616	49.2744046	47.88186838	46.96613447	47.09517364	48.6324378	47.77340905	-0.462689821	0.756479394	0.085179236	0.980585798	-0.693405153	-2.139521621	1.087726585	0.768823555	-0.855991273
case122	35.83692464	50.63822705	30.07267227	29.76507106	26.16549138	23.64723186	18.95004503	14.97680112	9.953703122	6.308341563	49.05803971	48.67994927	48.87715405	47.95568638	47.33159048	48.67721405	48.48177852	47.51213527	46.68909809	48.02899655	45.45286327	46.2748752	47.24202336	45.88485497	48.13215558	47.47546507	49.37184522	48.01791489	49.59944487	48.54489682	48.75641768	48.62732717	47.96158033	48.7689534	46.82284777	49.75189136	47.44323637	48.55878164	47.16870256	47.55251098	1.548279218	-1.677080359	0.662461896	-0.169380491	1.369889225	1.37685102	-0.536455785	1.673240231	0.863817428
case123	33.81448915	49.92372089	30.18486703	28.22349919	26.10180447	24.23075567	18.37978862	14.9254996	8.839159722	6.720226441	46.67389061	47.76967955	46.21144679	48.79225236	46.85511339	49.20056631	47.75779209	49.20644209	48.26915174	47.02736683	47.27256188	48.38644766	45.36576523	47.00184716	48.20389766	47.19508845	47.01261464	47.03852951	48.68994847	47.91598936	48.39337988	47.09676588	47.18557892	47.09069505	44.69015888	46.83804959	46.70584737	46.35183362	47.58213827	47.05506981	1.652896731	-0.2132954	0.483630601	-1.381935094	-1.367665123	-2.066652178	-0.885302073	-2.468716292	1.258682717
case124	35.30475034	51.44889993	32.81979993	29.50978048	27.45377372	23.97583202	18.92940067	16.86775139	10.93170839	6.037562287	49.83613497	48.99940358	47.80706515	47.08744941	47.73024657	49.3411232	49.80582772	50.22971524	48.29962837	49.46403492	49.45902935	47.41616534	48.75101146	46.84075472	48.0566262	48.15521622	49.55598345	49.43695506	48.36429035	48.76737742	49.34992966	50.55009111	49.59943466	49.2426597	48.43424837	49.69559803	50.2965965	49.01576373	48.33646607	49.75171654	1.88385282	-1.415248725	-1.035541401	-0.202563335	-0.7654328	2.136506944	1.666004449	2.185055852	-0.93218029
case125	34.6125033	49.42470661	29.44515263	27.82338397	24.38945926	21.29256104	18.76210832	14.65349699	9.845638513	3.219494644	46.44798581	46.51119486	48.17256783	47.83074754	46.3112086	45.76620458	47.73658215	46.27611509	48.74158285	47.00186808	48.43599001	46.98289975	48.07666287	46.3630182	48.57097517	48.02682669	48.37897809	45.73121673	45.78774792	47.41094602	45.81470696	47.03867676	47.94665756	46.718866	47.5301023	47.41078611	48.5193332	46.76491871	48.00935849	44.86223932	1.662299776	0.753474874	-0.910914636	0.611286038	0.042751557	0.876981578	0.215785338	0.071182804	-0.785223867
case126	34.33088905	49.7143299	31.22021263	29.25083876	24.67040967	21.116842	18.10558882	14.69654855	10.98091845	5.512324074	46.88320436	47.84484382	45.90285796	48.33562298	48.75747811	47.13418922	45.3974157	45.31298696	47.4211447	48.39054885	47.33841765	48.5267536	47.11414846	48.18120607	48.04257043	46.96475343	46.66538768	47.7810011	47.94375964	46.52877103	49.29215248	48.05211169	46.53780803	48.36597383	46.11981947	46.96577469	47.08544821	48.27762314	47.06161386	47.26535583	0.905944728	0.822040597	-0.407410296	-0.853951707	1.134951842	1.775134612	2.440988831	1.444864391	-1.391673386
case127	34.29905264	49.68525685	33.52643599	27.47553672	26.93684935	21.13410561	18.57895331	14.51413159	7.876543256	5.136479635	46.00688813	46.49934482	48.12438662	45.43708463	46.45769577	48.29739585	47.53998156	47.07887902	48.92057846	46.47362767	47.14214063	46.4702535	47.01542473	47.17805096	45.42582791	48.10591062	47.94144249	47.39307962	48.37511037	46.76876065	45.87078438	47.90496766	47.6217818	46.55042221	46.77631589	47.61721319	47.34368406	46.74254048	48.88840139	48.08236026	-1.787870802	-0.636226064	1.51495508	-0.011896167	1.195890798	1.159666798	-0.085328686	-0.87321895	1.905361257
case128	33.94433059	49.19919733	31.86425877	28.14840305	23.47543136	21.17561105	17.1604038	14.23120964	11.90229185	6.097472062	46.38312001	49.2847993	47.69248151	44.79080947	48.51174782	46.39881619	45.37775021	46.52076272	46.88868183	44.78256197	46.77664567	48.05409249	44.29558796	46.96963025	46.72370088	44.92730689	48.70980711	45.98938728	47.95430176	47.7590842	47.8392367	44.94709622	46.28532361	46.93608396	47.67848765	46.38092095	45.89040431	47.02918348	46.6235309	45.20503768	-0.826860862	0.338072902	-0.438806261	0.264338364	-0.63122573	1.508840873	-0.26704995	-0.153229718	-0.578207585
case129	35.1494613	50.77040659	31.65164525	30.3300481	26.57917488	24.36013501	18.71121521	15.7987478	10.4107775	6.028010388	46.9700787	46.91431116	48.77703117	48.79679979	47.59454019	48.57969253	47.6359072	46.59309225	48.63590527	47.64398672	49.59769024	48.75886719	49.09000145	48.46849904	49.12344489	47.67668653	48.21385766	48.93110401	49.01317415	50.55153515	47.24870641	48.11588729	47.39275522	48.21011666	49.14663588	48.55099753	48.65704354	48.69844616	48.31219025	50.37994333	-0.036739417	-0.251272278	1.548392437	-0.872455977	0.314343561	0.336190378	-0.569595937	-0.108156228	-1.756340478
case130	32.88021576	49.6471251	29.7875054	27.43485336	25.81819675	22.07916538	18.11220648	14.63801599	9.019248619	3.955559878	47.12841858	46.75336793	49.49166625	47.73339674	48.80220512	45.98704958	45.6627546	49.4131737	47.37415784	45.43596778	47.64508948	46.22149485	48.15423819	47.75854474	47.39065943	45.47732272	47.63548918	46.61050475	44.94552563	46.87595956	46.34005691	47.63336949	47.39213363	47.66778651	47.98079149	47.4450893	45.76213114	46.58147708	48.54558062	47.32671599	-0.367154898	-1.153686294	-1.299121492	-0.924592915	-1.53467852	-0.684278931	-1.929213167	0.923378437	-1.776305611
case131	33.57917438	49.48775284	31.46937209	30.02371777	25.32545552	21.39952508	19.2781542	14.54836279	11.45554833	5.041113957	48.23544696	47.12831965	47.07134499	47.0414771	47.34034701	46.42410217	47.62125305	44.77720938	46.18140158	45.92040086	47.60798539	45.79475566	48.01126245	47.44653729	46.15332483	46.82579001	48.63516457	47.40766461	47.0267997	46.45255641	48.49753822	47.20949263	46.80175051	48.83956308	46.12291377	47.49981438	46.60201934	48.34225768	48.31569335	47.22560557	0.433644838	1.120835915	-0.371709431	1.05760769	-0.543176355	-0.214232014	-0.982663124	-0.507263088	-1.492190995
case132	33.99862195	50.57897807	30.75109741	28.28823	25.1851863	22.30110464	18.05900384	15.33345998	9.058798413	5.013718724	47.83157021	48.68469417	46.6175443	47.65303954	46.8841077	49.00861094	48.31254229	48.71534176	47.36237814	49.96306142	46.83855788	47.7203986	46.68131286	48.46720328	48.78822759	47.62455893	48.18818495	48.51618985	46.41410421	48.17159931	47.88271274	49.27562984	49.00642652	48.70445137	47.95181035	49.11624815	48.66950179	46.54333447	46.48047445	49.21068136	0.821060991	-1.041297211	-0.595917349	1.496223122	-0.615105432	-1.141751528	0.135245871	-2.345960074	0.162077446
case133	34.35505758	50.09239434	31.53615096	29.44984299	25.8361998	21.54774233	18.00642774	14.08837611	11.00809012	5.41955213	46.9807982	45.56512252	48.61699417	46.1873669	46.59770018	46.20872705	48.48384715	47.66883717	47.95501106	47.74774916	45.54737798	45.95820793	48.82969074	46.35405908	45.83047567	48.81547463	47.42837306	48.16982497	48.68011866	48.00631314	48.50303078	48.43092691	49.35488643	46.83381468	48.08372943	47.32830867	47.08232663	47.51887554	47.50012422	48.09875558	-0.460746722	0.058706508	0.131201221	-0.40284415	-1.361991718	-1.275229248	0.852331975	-0.693746432	-0.511872644
case134	33.32911975	49.47037305	32.80065491	29.11568835	27.26784275	23.79947104	17.73112255	15.14463045	8.183728499	5.144430768	46.33423801	45.75443139	46.98240497	47.5872651	47.4679468	46.67107971	46.97014691	47.21453488	45.48214532	45.49324291	46.77125864	47.21903308	49.15814674	46.79378471	45.50231601	47.56756912	48.23286075	48.32519471	47.31529467	48.05613318	47.63812126	47.91274018	48.69212872	47.94691462	47.6137022	47.16252396	48.32644031	47.78844258	46.99789204	47.40237227	0.160914121	-1.679808068	0.907554594	-0.672697784	-1.110505117	1.012336209	-1.636771099	-0.097527863	0.2827991
case135	34.55371659	50.60148882	31.93224776	28.56613678	27.97262925	22.21181247	18.36834255	13.8597456	10.94581969	6.066269491	47.96727577	47.8465431	47.50823312	49.94228906	46.73057641	49.96432982	47.93270637	48.03861201	49.87946631	47.82139224	48.79749657	48.0573224	46.74607654	47.54361704	48.81890638	47.76014385	48.44077703	47.61902666	48.86546555	48.32897959	47.76507745	48.83943815	48.2695678	48.88388955	46.69688476	46.35594653	47.66536368	49.83964486	47.89394264	48.12183878	-0.860222164	-1.054099727	-0.840629385	0.94233992	-1.434417694	-0.968874137	0.218207348	-1.181044488	-0.270148334
case136	34.78361671	50.38337685	32.47001217	30.02563051	26.58524449	23.6934984	18.89305895	14.58584947	12.36973042	4.865053434	48.36142681	49.36321407	48.41913072	48.03483232	47.7108209	48.50841933	47.23700973	47.802153	48.20239621	48.93887747	48.55531478	48.35449645	49.01598259	47.28525787	47.82212884	46.91161038	47.20681851	48.07903923	46.23515265	48.05041321	46.89324849	47.79148974	48.12952864	49.33481374	48.7077046	47.38706889	48.41009614	45.86314907	49.60210151	48.04683823	0.827730038	1.095048246	-1.324035874	-0.497097335	-1.117449182	-0.766984503	-0.01683795	1.569461261	2.691746822
case137	34.58774457	49.71559895	31.08286418	28.91186184	25.80901885	22.150494	18.70644681	15.20291625	9.640268135	4.836453231	45.46992391	46.29315488	47.22504556	46.9735772	47.11273476	47.60682387	46.26443461	44.9180199	46.80446507	47.29970666	46.48989053	46.67171236	48.57601204	47.24048253	46.7706642	47.15847155	46.97117039	46.04644401	48.06939955	45.11727381	47.2866828	46.94122048	47.49524357	45.95855476	49.75135822	47.35170339	46.60617903	46.71513204	46.03554385	47.62688807	1.414034254	1.512721677	0.28953799	0.503661774	-0.560747188	0.226927414	-0.0582615	-0.733204089	0.693171375
case138	34.71500359	49.33619904	31.18622384	28.91268942	24.95158756	23.13021916	19.01396943	12.28704299	8.628027467	5.121781784	45.78714108	46.32778292	47.69134488	46.99263804	46.72536149	46.87344541	45.00463756	47.12965859	45.71855036	44.96172214	47.13799603	47.64769223	46.18603591	48.19290763	46.46588021	46.96535657	46.3345539	46.93631385	46.38861047	48.37342035	45.78390458	46.04703041	47.86190572	47.3659326	46.31921795	46.81513575	46.58756874	48.47165872	48.24553157	45.12620287	1.347618298	0.476324683	-1.531596188	0.217573084	-0.428825527	0.962926832	0.974639218	0.31283524	0.267641563
case139	33.71625437	51.27302279	30.61052736	28.55482851	24.59960722	23.19213102	18.6556169	16.02240622	9.171045543	5.776380838	48.06298291	47.75114928	48.52282862	47.92969767	49.10444132	49.45124525	49.0719666	51.22505168	48.2809789	48.62210439	48.94227758	49.48572823	48.68135191	49.94183561	47.04335899	48.78934512	45.1026375	47.29516756	49.84281861	48.0609593	48.91592952	48.85435244	49.19800926	48.18407181	48.66842694	49.54888761	47.4519556	50.03104717	47.23698079	48.28242682	-2.159466079	-1.311106507	-1.94803809	-2.421490535	0.234178363	-0.98093696	-2.494589691	-1.800500576	-1.263374673
case140	35.49616137	51.9093809	32.34723451	29.25241997	26.19756235	22.90126242	19.1025976	15.27650683	11.56474911	4.814849147	50.75186285	50.06073668	48.78150709	47.72473624	48.80578764	50.02978877	47.76585418	48.65714111	50.599554	48.21751047	50.60722313	49.64833429	49.42141208	49.18857401	49.18640674	50.36070117	49.39208151	50.48571834	48.391086	49.72856015	48.21739296	49.83690964	50.2646442	48.16177075	49.06165499	50.1131262	50.92628993	46.57240213	50.28639226	50.24048188	-0.444401042	0.778700605	0.510292217	-1.027716721	-0.468169286	-0.076715838	0.315693685	-0.685441639	0.088829537
case141	35.96321961	51.5719581	31.83392735	29.83433929	27.18614146	21.78246219	18.19941888	14.89398477	12.28068009	5.458765045	50.07285482	50.38737021	49.35923657	50.46391631	48.51096239	48.18898843	48.14306743	50.43504198	49.3403284	49.22135295	47.53635492	47.18756393	48.11407933	48.19437753	47.6263082	47.72985215	49.13051522	49.10390059	48.58772859	48.65436028	49.45368133	48.19796106	50.11977474	48.32450883	47.94056536	49.36711534	49.2276394	49.53563788	49.73477431	49.1663478	1.33519838	1.264707429	-1.699261698	0.820557151	1.000928949	1.443639956	0.877203134	0.419805411	2.164783139
case142	33.43918851	49.20788239	30.17135134	26.9645782	26.25847521	20.84448153	19.32532136	12.66750035	11.20275083	4.717219414	46.03810455	46.13241657	46.86363587	47.36905708	45.77395764	46.73856756	46.66235014	46.44459315	46.23880285	47.44421339	44.51934412	48.40792015	48.69090512	47.85975227	44.73152734	48.53849953	47.25315984	47.29567637	45.95455789	48.36029083	47.53457433	47.82367221	47.30587636	46.36401821	46.88853092	47.75834819	47.77960932	46.32327396	47.59559469	47.58089814	-1.633179827	0.125531873	-1.365680001	-0.027661284	-2.126291119	0.587391703	-0.764730491	-0.82153709	0.191687354
case143	33.77705128	49.74504207	30.01848282	29.51424596	25.91867981	21.33352628	17.1847535	13.39178732	10.50680291	5.955386303	46.92664856	47.95275575	47.13332626	47.96180189	46.95269039	47.63199734	46.08345111	46.04442217	47.31310568	46.4037601	47.7203948	48.30729113	47.24609382	45.35856656	47.3071142	48.3907266	47.69702933	44.85498295	46.78003396	47.18202454	48.30534037	46.83869855	47.94213512	48.91335734	47.30796238	47.32163608	46.90668893	47.59372458	48.85561152	46.85949809	-0.727681568	0.30460484	2.088557718	-0.958026565	-1.534188057	-0.443393646	0.85551756	-1.089884662	-0.932314156
case144	34.39146109	49.40736397	29.97012513	28.07630767	24.79056554	21.98873086	18.37575861	13.90794347	9.991415193	3.569329542	47.62695125	46.62668453	46.95817653	47.19337967	46.95303825	46.98268986	47.04279572	46.96048163	46.93094876	47.80033754	44.59916309	47.72015363	46.07610475	46.53576878	45.92727082	47.15553295	45.61158281	46.49380461	45.74729141	46.8716265	46.35594699	46.50892806	46.39547936	46.72593634	47.68598211	47.61345956	46.22519897	46.94755803	46.82810982	45.64283737	1.460551003	0.006218255	-1.116874978	0.408983333	-1.512674787	-0.552733037	-0.787816045	1.354006856	0.17513694
case145	35.42686055	50.05087599	30.23740895	29.0964987	25.83118763	22.76558784	18.12344375	13.41098614	9.728862311	5.063313882	47.46024558	47.72417132	49.09676376	47.10622379	47.73171269	47.86660621	46.22404907	45.9042635	47.21650971	47.38140962	49.06125318	48.5078404	46.77823245	47.66487909	47.88822856	47.5230502	47.11099395	46.01014549	47.88425085	48.79507747	48.13832224	46.0217819	48.13554966	47.39017703	46.56547315	47.31112254	47.66608325	47.28418282	48.07901041	48.50252291	0.562553508	0.161285357	0.732019559	1.560689317	0.263892417	0.913297535	1.639075949	-0.179256637	1.683028177
case146	34.34198244	50.01329405	31.32891632	29.40092056	26.93634287	22.30373089	17.83292195	14.2152351	10.29511774	3.802522208	47.03205013	48.07612739	47.78658293	46.90246528	48.01595908	48.77916312	46.89357188	47.60190986	47.34419694	49.12790288	47.82077297	46.38971152	48.02567807	48.31984735	46.08765192	47.57489211	47.2621676	45.52423378	47.82341595	47.72963734	47.50231592	46.37611213	46.74171378	47.34523643	47.82822251	49.29638612	48.8396774	49.04187047	48.32822513	48.5979853	0.645236387	1.749219152	-0.360618191	-0.28198732	0.092041089	-1.750438147	0.957980855	0.559730296	-1.312455231
case147	33.64309682	47.37988988	28.75332087	29.2719471	24.48432499	21.11715938	18.12152462	13.04844243	9.190182602	3.4885068	43.04614764	43.91858861	44.73053087	45.71624031	43.55248086	46.23774994	42.37501499	46.44822404	45.19044785	45.48386356	46.51603008	45.01264052	44.66567777	42.35260943	44.66032958	45.25236406	44.08094038	45.35568582	45.51427166	44.55512524	44.72887249	45.49736309	46.16353602	45.50090581	43.89141242	45.54270261	44.40071698	45.68308107	46.19254471	44.71174044	-0.577311111	-0.031378926	0.529508858	1.004461021	2.591846001	0.751141574	0.779653694	1.475281978	-0.030927932
case148	34.98687885	51.21434896	32.0630309	29.16166809	25.25864465	22.94385347	18.84414639	14.53803094	9.611880884	4.241287365	48.37270266	50.16426007	49.68425268	48.70521577	47.68556862	50.94265123	50.33949625	48.21015753	48.74849043	47.0858905	49.00463258	48.16466744	47.87017252	48.87494311	48.29881307	49.00618614	49.37516606	46.74731655	48.67518015	49.32180421	49.10097152	46.87864837	48.08282526	49.21268134	49.11798892	48.9770611	47.80113123	48.64344218	47.9599348	47.23836253	0.108954402	-1.384996771	-1.705617801	0.286017826	-1.036373412	-1.718759907	-0.277999631	-0.715860977	1.600982696
case149	34.35093976	49.49326011	29.79693708	28.05306986	26.22448431	21.73926141	16.54851781	13.51947289	9.591845937	5.028191748	44.98946837	46.99976774	47.16266398	47.19708565	46.45291315	47.24831608	46.16140834	46.57231943	46.46971412	47.03159673	46.83219127	47.68793651	46.13511326	45.12156546	47.4656538	47.69878433	44.79544643	46.56386537	46.59581601	48.93554874	45.73028362	46.79480502	46.66308994	45.97367192	47.00883934	47.35851897	48.005148	47.21239604	45.1886684	46.04135044	-0.197657387	0.924408015	0.876558463	1.429544554	0.157078633	0.315990903	0.519853879	1.219896254	0.11802873
case150	35.36454426	50.63764623	30.34624231	28.32118917	27.88017693	23.79139605	19.31483568	16.07510697	9.768199777	6.988438989	48.36358182	46.24716643	48.11333864	46.73627185	49.40308543	48.28348164	49.12679299	49.74830009	45.8230414	46.80238313	46.43204805	47.97413391	48.39007428	46.15153236	46.75366406	48.6975352	48.98546506	47.50262457	49.83702417	46.94257602	49.30127907	47.98997203	49.30503397	47.28715201	48.94312121	48.53388877	48.45865607	47.7379018	50.17619319	48.25523837	-0.698314676	1.719948936	-0.97724873	1.278259461	-1.192843488	-0.264351113	-0.193048914	2.139714315	1.020690071
case151	36.39346413	51.43956328	31.81864088	30.47405289	27.36934609	22.4919723	20.00187195	15.08723847	10.97788758	3.873892601	48.29851046	49.21860516	50.596737	48.68756185	50.11132706	50.88201623	50.58115237	47.77928159	48.53460481	49.15287812	47.86776307	47.9357271	46.41910211	49.19273388	49.08830275	49.76357918	46.60090409	47.99171595	48.31952651	50.37102979	48.26404681	48.59260744	49.10884115	50.91918151	49.60417604	50.0774568	48.93118917	48.96567273	48.84834884	49.45086658	0.942545678	0.917951931	1.948596301	1.679153557	0.250215132	1.463186283	0.226950251	1.163771515	-0.168709784
case152	35.69388866	50.04592328	31.42351836	29.27045148	25.70529358	21.81535492	18.34232855	14.42599306	9.961116284	6.196913699	47.06901765	48.69262675	48.35475997	48.46106899	48.04305071	49.20210184	47.62207166	49.05167213	47.48535128	46.91337045	47.0836842	48.44005616	49.49447048	47.58154684	47.00836314	46.91821506	46.3767114	46.49319118	47.44802989	45.62319879	48.02934063	49.55364437	47.25833233	47.95843746	46.99052017	48.37488111	48.0885186	49.04919296	47.11827604	45.75453335	2.531391037	-0.474365406	0.435827699	0.165941108	1.626755789	-0.483178098	1.185867114	-1.432084313	2.194131348
case153	34.02311724	49.21722524	32.49802231	28.11874419	26.7884355	21.60039913	20.02353231	14.40268031	10.05844971	4.247402932	47.40780149	46.55926405	47.49292989	47.30579279	46.79057825	47.19439064	46.98191657	47.22865106	45.92488371	46.17739462	44.82850681	44.99857912	46.29442663	45.54012853	46.73412137	46.46258977	47.37294154	45.15370726	47.00750353	45.90987651	46.8931341	46.92927095	46.43455597	46.53742814	46.29879417	45.81445207	47.7288483	47.20063173	47.05209097	46.01136517	1.175960442	0.561982785	0.765281858	-0.816495057	-0.275811982	0.104134066	1.2313606	-0.101133848	-1.440982171
case154	33.75774462	48.74463629	30.76191234	29.28972207	24.6054953	22.75528286	19.39555104	14.06675283	9.196422891	6.456487507	44.20532927	46.32016773	45.43617561	46.3534545	46.22895742	47.28447986	45.05851304	45.89559775	44.19046912	45.6435804	45.32296101	46.13904857	46.65849334	46.94394516	47.96908019	45.69332305	46.42193538	47.10257081	45.02067859	46.84136326	46.20292024	46.57380621	45.69264792	44.60104319	46.20764621	45.56782675	47.01427918	46.3402251	46.68172179	47.0593177	-0.131205467	0.142642149	1.01747392	0.111104107	-0.963398392	0.064152074	1.079127519	0.022546826	0.734189689
case155	33.550264	50.36158272	32.93857027	27.94179926	25.92559046	22.97639484	18.65939326	15.42135626	7.780711268	2.974013488	48.94611267	48.89845004	48.01070907	48.71156051	48.96572657	47.17856472	47.26917238	47.3962395	48.77914794	47.24329627	46.93977722	46.94127935	48.06179459	45.85996673	46.50565938	46.99411803	48.33721969	46.32710236	48.85190451	47.32263921	47.1820212	46.73174885	48.62956378	49.0190197	47.86970416	47.25409392	48.83236043	48.87963369	48.01980046	49.13809797	-0.003462623	-1.41135835	1.721682419	-0.424718507	1.322399707	1.104517769	0.148480293	1.115321328	0.261751763
case156	35.64662121	51.11184007	31.71935715	29.99958394	26.60149513	22.2130239	20.36187971	16.17341611	9.700079305	4.81860917	48.37219902	47.97845046	47.61124907	50.13491357	47.86138637	49.05734404	49.6630509	47.5214019	48.56156459	48.93515674	48.10291216	50.37151677	48.5538822	49.75678967	49.39307227	48.55137131	48.65110978	46.98469453	48.4055472	48.10942537	47.60648068	48.50710007	48.20995912	48.15652683	47.59935214	49.36076352	48.20714685	47.89282573	48.91863727	49.70922762	0.492937863	1.093512888	0.939096312	0.083398152	0.378372211	0.298943242	0.365019341	-0.325420917	0.088401501
case157	34.56749386	50.73388545	31.64533555	29.11046351	27.60884802	22.99035143	17.83737927	14.49196503	11.06136763	7.389479543	49.18845166	48.43976195	48.9995654	49.9589564	47.85450574	47.79790926	46.69677232	47.29047037	48.63967654	48.88831284	48.98683648	48.53085908	49.07550551	50.66439426	46.82676202	48.90158507	49.00554084	50.06852528	48.40421013	47.50092525	46.64357813	49.20060013	46.94041523	46.72878916	46.84098061	45.70186252	48.71360458	47.15404592	48.38300558	48.19312375	-1.148934911	-1.062511747	-2.127964037	0.792068573	-0.261845685	-0.130167572	-0.281096388	-0.23551145	-0.080730938
case158	34.45761281	50.91984584	31.81417493	29.78331424	26.40403799	22.29071264	19.55437579	14.95624966	8.492458665	6.147261334	47.96554959	48.82048814	47.93100514	49.16256515	51.5096861	48.98129318	48.74261327	47.33200775	50.43521861	48.51405737	48.05268245	48.98914908	48.01474247	47.95911165	48.37158159	47.83910288	48.22043476	47.04011496	48.65935223	48.19907466	47.82267743	49.74413675	48.15374052	47.70424156	48.33427073	47.0012618	48.39598605	49.31302596	48.38437089	48.14557913	0.06350982	1.789392298	0.130807906	0.284396843	-1.308961282	-0.229936358	-2.315917344	-0.860386277	0.285659154
case159	33.87006559	49.65941562	30.97365619	29.49608363	25.02146563	24.93335431	19.06790902	15.14955486	9.51184193	5.467207811	46.42679218	45.71454826	47.95915205	48.1355566	47.94177738	46.95677583	47.45884935	46.20863897	47.69229218	46.8501028	47.5902476	47.87200397	46.13018216	47.33059765	48.54502008	45.86430245	47.80417368	47.50558347	45.76205748	47.85247347	46.74111973	48.17659817	46.85099308	46.7720257	49.07112332	46.00207621	48.70406995	47.49218364	46.7703321	46.67565598	1.690455001	1.592186241	-0.366006397	-2.550832291	-0.088228698	0.5741876	-0.790502678	1.110537473	1.178518313
case160	35.75516641	50.76964587	31.7015518	28.24692357	26.96917465	24.24700803	20.18909469	14.08115783	11.38052812	4.160771101	47.66450996	50.08452927	47.57889017	47.3636004	47.17308517	49.79611341	49.32510995	46.69710752	49.64714132	45.83596586	47.89053514	47.40479881	49.45639055	48.03423864	49.02752894	48.84640295	50.66414504	49.72365272	46.76238986	47.1564604	47.59593921	48.33819842	47.88437757	48.68149834	48.86493529	48.05603531	49.5875502	47.46387485	48.93749347	48.81790617	0.613252472	2.393051709	1.779111879	1.443346777	-0.049753371	0.161386777	1.404636532	-0.326838395	-0.138754986
case161	33.70752237	48.90968182	31.52451768	28.74586161	24.86299528	21.15880536	17.31112925	14.09070187	10.93019344	5.666746366	47.78057054	46.70612721	46.88717742	45.85904119	47.413754	46.3523777	46.91716038	46.61115889	43.73043942	46.7223511	46.06399073	45.57688166	46.58350227	49.62216973	44.73410109	47.33553143	48.11585904	44.81537776	45.72626359	47.17711149	47.03475389	45.75184797	47.41367004	48.03514255	46.10923972	45.78927897	46.9729544	46.3492872	47.5975871	46.68959563	0.417786542	0.501896906	-0.025879442	-1.239769835	0.098825019	-0.813242356	0.660174047	0.659755642	1.222756748
case162	34.18984035	49.85387066	31.57378879	26.91560152	25.10200036	24.4819122	18.89231546	15.15209244	10.65707904	4.622890816	48.48269631	48.74523819	46.32349165	46.75496876	48.18765462	48.14011801	48.9897098	47.3021002	47.63559176	45.97424052	47.87589193	47.41425303	45.71112826	48.03252712	47.43221303	47.86593928	46.88088624	49.32283768	46.28170348	48.08459915	46.6085415	48.24044797	46.29556479	47.44246396	48.46131233	48.08244818	46.52645204	47.76108655	48.69897771	47.15663672	0.656564673	-2.069680031	-0.588996132	-2.121092312	-1.52703103	0.120299744	-0.085950909	-0.543380757	0.5011986
case163	33.63176717	49.33383756	30.73314102	28.40069857	24.4859878	22.87656257	17.25964787	13.81824207	9.757020303	5.053721846	47.40251444	47.64751541	47.44692671	46.30908743	45.44128739	47.26301971	46.9061279	48.61488906	47.58322896	47.3093576	46.83953372	46.48359254	46.29524768	46.66422744	46.52522523	47.54870325	46.85512954	46.9278875	49.27145673	47.62749821	48.12240166	46.71085549	46.48298863	46.0963184	46.99604477	46.86359824	46.07215155	46.18213314	46.41364281	46.29469271	-0.225167243	0.700291565	-0.698522365	0.292037433	0.856452311	0.78209169	0.41063875	-0.514150497	1.479146603
case164	35.58336002	51.02194757	31.58241575	29.2359495	26.54206974	22.20643036	18.04110353	13.55729358	10.71942993	3.123301437	49.52000725	49.02502796	49.41299839	47.74411552	50.45243663	49.27025603	49.72746253	48.44323299	47.67765908	47.87738579	48.71746321	48.39646406	47.47197842	48.5316626	49.84730736	48.17644043	47.51839137	49.8928843	47.22951558	48.51273676	49.67274357	48.99177294	46.79170577	48.07470858	47.97087631	48.72282695	49.24067859	49.25826837	50.07302169	48.41614677	1.212517484	0.670216593	0.424998388	1.196670945	0.503407181	1.191179131	0.482895219	0.835660053	2.028174909
case165	33.01903053	48.95828756	31.46318815	27.84456058	25.88400899	21.66714206	18.97509076	13.95554456	9.183093602	6.118607422	45.80045814	47.88720475	48.09728443	47.09866992	45.58259538	45.89868554	46.4441581	47.1105945	46.15498929	46.9029552	46.2139686	47.05602086	47.16635179	48.06138627	45.08984295	47.29700074	47.556148	44.7828469	46.9138399	47.32989347	44.88883565	44.49019182	48.36444585	45.74374523	46.67467128	44.50482148	45.93043305	48.58381337	47.80565769	47.38467419	-1.800951245	-1.548206392	0.113239151	0.042495787	-2.189231939	-0.980556398	-0.79678874	-0.650966669	-0.404083179
case166	32.93650338	49.8111875	29.72421581	28.29456954	25.88879442	22.38958037	19.32840969	15.07856118	9.520785951	5.332355733	48.4351222	47.60373753	47.53945066	47.60005574	47.91715919	48.85234846	48.36426207	45.00689126	48.62546537	46.55480597	47.17309667	48.67918241	47.19633604	48.29131628	45.66581054	47.51810203	47.00312032	47.49314489	49.68272359	47.28818704	47.00284667	47.97138417	46.3446327	46.09873133	48.62646742	47.64046515	48.96366147	47.78421879	47.3758384	46.74183258	-1.642099933	-0.822643036	-2.138151277	-0.491689608	-1.741805619	-0.825370533	-1.202487977	-0.702407203	-2.23503529
case167	34.61571674	49.71692295	31.86642902	31.07897035	26.24809103	23.93058777	17.20762719	13.18546393	9.246195696	5.465038957	45.89787261	46.38709083	49.31826681	47.00623451	49.01263184	48.09140015	49.367467	48.55431662	47.9972727	48.09648655	45.96938881	48.1827653	45.36166237	47.187214	48.47725037	48.29311759	47.66263807	47.1303415	46.01618709	46.57893429	49.25596214	46.79449703	47.33189615	45.57894456	45.79052412	46.42524605	46.29892525	48.33579789	47.36647607	48.0630747	0.319142894	0.315793226	0.582225854	0.020810506	-1.1637465	-1.174848706	0.71971653	0.567631603	1.456071712
case168	35.21793597	49.4198642	30.85089926	28.73730696	26.49008112	20.748929	17.64773161	13.33493785	10.02766496	3.857991972	47.71877214	47.25448977	46.34128008	47.36342666	46.73795016	48.00802526	47.56317824	48.48995348	46.96045403	47.29012972	45.23042342	47.65510103	46.53824388	46.11241403	47.66102236	46.93758121	45.98704667	46.53884125	46.07737525	47.67277431	46.78205325	48.35690263	47.67036028	46.83144617	46.64630264	47.80778609	45.53300603	46.95441592	46.8744749	47.31096017	-0.606343551	0.459725894	-0.042696502	1.387342044	1.069524071	2.208187949	1.984092334	1.685893114	1.059802253
case169	35.51934221	50.78927226	30.65342994	29.85738597	28.27384616	23.10771408	19.09901119	14.22000102	9.321847718	6.286325622	47.77035848	49.6794379	47.50251167	48.62044841	48.51663186	49.37204716	47.1054879	47.82501561	48.02361553	47.37690378	47.37997375	46.23715939	49.79069745	46.95838773	49.10454504	49.47818262	49.80085792	46.48269213	47.75613624	48.45370622	47.47925698	48.91151348	48.8837914	49.04052207	46.84823765	50.17689382	49.70036189	50.51177462	46.49229071	47.9686508	-1.106364736	1.804940739	2.081788386	0.24936158	1.02666551	0.794024202	-0.496328466	0.252159778	-0.064395487
case170	34.64117684	50.67581909	32.19393654	29.06412123	26.00867168	23.74965054	16.68965499	15.79896414	9.339858263	6.317425917	48.67430825	48.22361966	47.87281233	49.39572349	47.33755203	48.05765841	47.27593419	47.55705461	47.23816794	48.65632944	47.87543466	47.57261623	48.78583553	47.90390171	48.77442628	45.98528693	49.20960331	47.81089349	49.17497188	47.38085476	49.70802782	46.886887	47.90973134	48.09527532	48.3165338	47.39329471	49.52676471	48.61238279	47.37933127	48.83820518	0.81997214	0.134610699	0.658308068	-1.774338716	0.021741545	-0.221190335	-0.726051757	-1.193117353	-1.283380539
case171	33.18899063	48.53421801	30.48039407	28.32117195	25.08309126	22.600156	18.13831822	13.69059662	10.10663968	4.541288472	45.24535617	45.87217414	46.78248087	46.68689593	46.40181114	45.05646787	46.19278491	46.70374179	47.54189221	44.57285961	45.51312785	46.10524837	47.51601719	46.12713758	45.12996342	46.63549534	46.44989973	48.29426815	46.32162596	47.01294818	47.12923352	46.7956835	45.99202498	47.77078362	46.25927851	45.80999258	45.37577748	45.83348255	45.98605347	44.37508876	0.331286178	-0.683471418	-1.500880651	1.423061329	0.375652444	-1.041503124	-0.904297941	0.974905244	2.44732743
case172	36.0035449	50.90124391	31.95777688	29.00087041	25.665865	22.70037931	19.92944013	15.4549013	9.342382749	3.693869283	47.57829933	47.1315475	48.53252492	50.02999379	48.80165951	47.31477482	47.93298021	48.31044101	47.27624235	47.8256083	49.00523204	48.03752385	48.32281331	47.96351552	46.95949738	48.24072759	48.13326083	47.17815051	48.79460608	49.21271506	47.36805516	48.18070409	49.075281	48.16520059	48.58356261	48.68322617	48.09827266	49.55738034	48.22772493	48.31953352	2.294899311	1.796334489	0.560079775	1.012769893	0.59301358	0.061029402	2.172645316	1.850110056	-0.909657923
case173	34.43314312	49.68945597	32.42067086	28.80232507	26.1098816	21.94238486	18.51354013	14.32770813	10.65298159	2.911163841	48.24333634	46.17818646	46.13755597	46.36529403	47.11427011	46.9751402	45.68202175	47.77433691	46.31632248	47.5687112	46.44358574	47.99803501	48.11519548	48.20211303	47.5834019	46.35941601	46.00789311	46.46537811	48.06970147	47.03739839	47.12725924	47.73350412	47.09772734	44.76600504	46.54294319	46.64793674	48.83835356	46.11332663	46.83087385	47.52708503	0.924563043	0.193757826	0.245121317	0.605781814	-0.333224463	-0.40742943	0.444634993	0.562690372	-0.406676667
case174	32.47627881	48.40900035	30.18918229	28.4167852	24.86535516	21.97328389	17.38793922	12.49977189	8.603924302	3.729120545	45.2008676	45.3552753	44.05915121	43.56693839	46.33224721	47.89352993	44.58969108	45.20324283	44.64540949	44.43927717	46.08059242	45.9748648	44.59213436	46.28037561	44.25774437	48.37896719	46.83163392	44.13173762	44.67593284	46.54857663	46.73214035	47.09893468	46.57609861	46.49938888	46.13978701	48.81852409	45.92984602	48.32161907	47.30521658	47.90745044	-1.080079963	-0.832548249	-1.275927078	-0.6579168	-0.552051683	1.09682931	-0.273502664	0.316535956	0.939748893
case175	33.73202812	50.22237562	30.74890346	27.67926344	24.62408949	21.02987744	17.85842415	14.13380294	10.15348379	2.966549008	47.52550996	48.00664867	45.91028217	46.95761545	44.95251247	48.67928724	47.74031633	46.79235295	50.52972475	48.35415002	47.91092342	47.93299702	46.28335897	47.18695445	47.92820362	48.14365031	46.76035679	47.85737983	46.63819262	47.67842936	47.54703007	48.51496519	45.1144279	47.0575151	48.4764243	46.67133361	46.63915245	46.64921107	48.06124716	49.10227633	0.152508737	0.925959956	0.509770158	-2.406053917	-2.525548406	-1.274605849	0.073132658	1.385616074	-1.339623148
case176	32.93736613	49.33440693	31.61574645	28.15201191	25.59751364	22.66268899	18.95893118	13.18147732	9.467217677	5.775833492	46.03111529	47.00586015	46.22128379	46.71726844	46.75821466	47.79311969	46.84593062	47.09103349	47.55922002	46.446948	46.38884808	48.63022796	44.96389368	48.35241876	45.90790333	47.53147691	46.01553752	46.06304349	46.47418423	45.62790889	47.79315239	46.65984341	47.65766252	45.52981715	45.58500881	48.54443494	46.28494583	44.31063375	46.50020549	47.07975276	0.633906849	-0.732773704	0.500204628	-0.307550194	-0.741103764	0.141397889	-1.668307783	-1.417998888	-0.849756834
case177	32.81703152	49.35727305	31.73068227	28.4752001	24.87308081	22.20217476	19.74710627	12.77492385	9.704784598	6.047664387	45.95752041	47.87421063	46.69400605	46.05775703	47.56340301	44.59468222	47.68968782	44.80000067	47.16290809	46.2712145	47.66969336	46.66803092	44.7737408	45.80778954	47.90142065	47.44718815	47.13097162	48.22952027	48.81810997	46.20968491	47.06926835	46.42201794	46.67334852	44.87597206	48.69571039	45.48313294	48.34525185	46.59769636	46.64741434	45.55674052	-1.033793638	-1.449484712	-0.974347894	-2.126940803	-1.604089521	1.515803497	-0.582401472	-1.254836685	0.492642132
case178	32.85229563	47.69950351	30.87819981	28.73326251	23.89788741	22.3346043	18.68831548	12.61645846	9.607195586	2.42458594	45.69082634	44.29636322	45.90784225	44.84473656	45.14479966	45.27312642	43.70222656	45.81668338	42.61749042	45.99263757	45.30034934	44.71800645	44.04579873	44.44713326	44.55285997	45.1659453	44.68646551	46.4948771	47.04412586	44.30419655	44.2109808	45.17305936	45.27969349	46.08762677	43.80051484	46.97537713	45.14536486	44.3619459	45.05991053	46.40441587	1.606490352	-0.023513481	0.22119287	-1.009599042	0.369210099	-0.160605345	-1.275592398	1.433378738	0.039436017
case179	34.4841928	49.78712877	30.22834477	28.04925406	24.52924792	22.56000209	18.97525643	14.58111211	10.59574552	2.893065008	46.04998863	47.48052548	47.45891254	48.20354671	48.31104792	47.35416729	46.32815832	48.340143	46.6017492	47.41337532	47.95762091	49.41876741	46.28849407	48.01370999	45.61355219	48.81995333	45.05146267	47.51446706	46.35202578	48.04527267	48.2369977	46.22105892	48.86586068	47.26080089	48.24574402	46.83025092	47.30547785	47.52225297	45.80428938	46.30256682	-0.269325135	1.448586273	-1.412912767	1.740199348	0.423502917	0.0955965	-0.798601845	-1.469053879	-0.098366856
case180	34.62241819	51.06732423	32.87001708	30.05827061	26.66854325	21.14305176	19.05227824	14.80344054	11.16234006	5.264823064	48.30703598	49.42999296	49.64950488	50.00739441	48.34244857	49.94497235	47.9898929	46.6195033	48.22917958	48.04500891	49.14954522	46.63068381	47.22079168	48.25447051	48.63219266	49.712633	48.76349221	49.10681092	49.36373133	48.86141187	49.06750987	50.39063523	49.03521303	47.77185207	49.20603987	49.2810153	49.18807008	50.29844943	49.09911313	48.35743036	0.378164361	-0.239049442	-0.841817736	1.165627345	0.164862067	-1.054373267	-0.792406546	-0.940663552	-0.47228152
case181	35.67486845	49.44616748	30.93952313	28.7396464	24.88798002	21.82382066	16.97140013	14.91182337	8.086150683	5.172461008	49.17983595	47.51319941	48.55964124	47.4797457	47.08732316	48.10954258	45.91327802	48.27192774	45.75271692	46.79167793	47.96056146	46.32385719	47.5680756	47.31841917	45.44577056	46.19341786	47.20860146	47.01568935	49.13615739	45.73545461	47.24201332	45.56827927	46.50585155	46.15017755	47.69407608	46.60220787	46.5288243	48.7660427	46.32796828	46.47447574	0.220759546	1.719536655	-0.54633222	1.545783787	0.837015056	1.089056314	1.500770542	1.295818471	2.201597698
case182	35.52842383	51.50179566	32.20309013	30.30747305	27.10617429	23.89516816	19.8842544	14.27964568	10.06375265	4.520444164	48.22977559	47.47628056	49.16487509	48.34699769	48.62657235	48.42271571	48.90894594	49.5506704	49.04483973	47.4971855	48.889156	49.69934131	49.64213399	50.8190662	50.15106835	48.76148284	49.2501297	49.76245112	47.99278639	46.79543852	50.34715718	48.79152976	49.20186421	47.41502553	47.08509278	50.04824046	49.46350614	49.15476589	47.85716376	47.84983587	-0.126173239	0.817173175	-0.737082733	0.298138184	0.840540884	1.340639072	-1.17341772	0.577903079	1.24672136
case183	34.90469879	49.97342288	31.56564927	27.85466645	25.99416952	23.54041227	17.96449112	14.28999206	10.93560193	5.548116766	46.49280209	48.03866941	47.41990215	48.94308469	47.89470705	47.653574	48.17269768	46.75236175	48.22984517	47.73912099	49.33436764	47.43127588	47.21833196	46.48737298	48.91114384	47.39333119	46.72985804	49.0032991	46.36173265	47.4719806	48.36503202	47.47889486	46.87454073	47.48137863	45.69190483	47.15570048	48.15586398	45.74451891	48.10005325	45.18376544	-1.860852442	-1.518573488	0.421736287	1.180049731	1.60194687	-1.080526848	0.637883552	-0.64721596	1.037711901
case184	34.02437363	49.10236427	31.18321135	26.60194487	26.22968433	21.08255017	20.03089645	14.17195829	9.442901114	5.159557629	46.74053673	45.71043856	46.58287903	45.96561653	47.54915989	45.64200987	46.68208283	45.05422092	49.4395095	46.89118993	47.24224961	45.65599768	45.75688948	46.12422611	45.80812943	47.99238779	46.96390384	45.70142844	43.46869174	45.78602582	47.59362646	47.18606722	46.35711908	46.31125799	47.59645285	46.84996487	47.97743489	46.01117142	46.48597637	47.5462723	-0.164709999	-0.113978563	-0.185608651	2.036661275	-0.58773862	0.722387303	-0.964236119	-0.19251875	-1.071890938
case185	36.51682999	51.00944868	32.45231123	29.79772741	27.59995848	22.05881682	17.91227225	15.43237103	10.77801324	4.243848456	49.4283168	47.59345839	47.48898595	48.13596175	48.55265035	47.66488733	48.14685756	48.21987619	48.58861512	49.1633805	48.88730878	47.44100572	48.45523832	47.59488128	48.24043243	47.27855643	49.975884	48.59474926	47.65768004	49.34729291	46.5109062	48.54507062	46.97862952	47.9276769	48.0783118	47.05924444	48.0629087	49.09334092	48.09931386	48.12382616	1.64016452	-0.139535439	0.450141111	2.101084472	0.806180875	0.563384583	1.052218647	1.51019901	-0.248774858
case186	34.89606334	50.57919072	31.29958917	29.19793323	26.39676004	25.04011357	19.9941498	14.70536315	8.185663308	4.478976838	47.95778046	48.29351332	47.91635872	47.82350413	47.7134816	48.53939554	47.27498457	47.3853653	47.67527714	47.97477383	49.00938904	47.10771723	48.48888385	48.74872218	49.38424718	47.76979047	46.87753265	48.79225755	47.91874201	46.2337278	48.92494026	47.92422425	47.15326463	47.41927967	49.26019263	46.51372949	45.9923523	47.89451826	47.50147906	48.52897082	-0.223995465	0.85493821	0.374349164	0.00078616	-0.088802561	-0.748328073	2.131360309	0.148934764	0.444573624
case187	35.38759614	49.97772412	29.77705653	30.40659026	25.52758699	22.90059506	18.14293337	15.62047882	8.228578333	4.655183773	47.83291175	49.73178639	47.31612036	48.73832004	46.22372826	48.1975296	48.66047784	47.94482514	47.76298675	45.99622756	47.27862959	47.59987665	46.28062995	47.95696448	47.19701005	47.02131063	48.81733272	45.99860192	47.96703637	47.1754814	46.17047762	47.34552577	46.76456888	46.80226356	47.89253403	47.38365999	47.47441807	48.63664484	45.92604029	48.52058594	-1.030695172	-0.354223535	0.788941738	0.508822932	-0.506234624	0.668438706	2.383128812	1.445248082	0.767118964
case188	34.92242457	50.90021215	31.9674164	27.5176928	26.92967975	22.06087486	19.60761315	12.94021611	10.36713829	5.19256476	48.30687928	48.18128904	49.55603327	47.17618207	48.42092036	49.00149315	48.41940718	50.73694321	48.04058654	47.38814868	47.89570766	50.04268546	48.85939084	47.69166476	47.68182216	47.95706052	49.42253189	46.57633736	46.05196469	48.80177978	49.87630905	49.26801001	49.88099057	49.05860204	49.37020997	47.92698924	48.45855354	48.14038346	47.91823948	47.94742294	-0.890298494	-1.228684507	0.469248629	-1.247364439	0.335690132	0.019165698	0.310480381	0.369539802	0.084001699
case189	34.15563859	49.99918913	30.987348	27.78895618	24.99499543	23.23319085	19.24403809	13.99247715	10.62183642	5.035255385	47.88924569	47.24910347	47.79422145	48.80693457	46.90775702	46.3268467	47.57934317	48.82929748	46.13470854	46.54469388	48.82332089	48.13546544	47.99677488	47.46068768	47.10186418	48.15690552	45.71032924	47.31018703	47.06994785	47.19444274	47.06659271	48.91604886	47.66616766	46.56345287	46.51287321	47.24387096	47.36170917	49.24835467	46.43238879	49.07027486	-0.553661334	-1.899357043	-1.613277956	0.817460074	-0.517915182	-1.067635573	0.403499896	0.467633694	0.000715515
case190	35.14626748	49.84759567	31.94437887	28.35902011	27.22005815	23.50762608	18.94914477	14.12524243	9.969682975	5.87152971	45.979334	47.01987301	47.88633397	47.60057952	47.16914928	46.34191336	48.42095373	46.72633401	48.23563765	47.88728033	46.3030859	46.36091947	44.06514674	46.50309459	47.20056136	48.45052675	47.15929946	46.42523585	48.37314191	46.52309151	46.63235984	47.92774737	46.59785359	45.54322823	47.67640604	45.73881426	46.34989059	47.94519043	47.48044006	46.19574255	-0.564704997	-0.480302447	-0.621998432	-1.566134507	1.004901791	-0.767878148	-1.86644114	-0.909527952	0.823941337
case191	34.86874049	49.62828756	30.30134993	28.6316465	25.92087722	23.81155669	19.34981428	13.98478045	9.256470358	4.865005097	48.70784915	46.47628654	49.03171313	46.61581383	45.36407076	46.13316155	47.24822517	47.67417191	47.48705662	46.52041181	47.42179741	46.70238637	48.53461713	44.1453325	47.01208905	46.0172518	46.537336	48.20459884	45.99814071	46.99632441	45.72895245	46.24556411	46.99261856	48.82385918	48.4519169	48.45023012	46.26817655	47.43831547	45.54389472	47.76141072	1.289546582	-0.846694189	0.425439839	0.87712161	1.181053027	-0.374613734	0.03824438	0.558836835	0.709959843
case192	34.291419	48.80174277	31.09370988	28.17194418	24.14065419	21.86440582	16.76127245	14.42079247	8.63858052	6.618929984	46.83539867	46.61642936	45.87988742	46.57654803	46.90135169	45.63774978	44.72120481	46.62491076	47.37949708	46.97813261	46.64521094	46.794023	47.73321271	45.46179392	47.73650176	45.63866389	47.31183768	45.12981412	46.23764811	46.7822086	45.89456925	44.57747486	46.62826234	47.42067179	45.94118695	45.14923394	47.67264827	45.5711923	47.72840795	47.14894842	1.364433529	0.175274203	0.981302389	-0.14301333	-0.228420678	1.085584047	-1.206707391	-0.004404552	-0.244858805
case193	36.28026799	50.51499349	32.13599037	30.94265508	25.83422655	20.13205853	18.81300114	13.83492201	9.199401504	5.014444987	46.88240559	46.20580344	48.66931303	46.46901156	47.51979476	48.20804573	49.21845475	46.88559926	49.16404493	47.88996039	49.623435	48.59496591	49.27583581	46.18909444	47.66316521	49.53932229	46.71836911	48.51187981	46.92826742	48.00183372	48.83995206	47.82466038	48.60377939	46.593015	49.28659175	48.30221259	46.18961644	47.40137976	48.40165669	47.37704119	1.530598704	-0.351733427	1.148433256	2.22374553	1.341302528	0.258886394	1.810170518	0.131964778	0.403924356
case194	34.42463005	50.25786109	31.06517319	28.37333596	26.32683442	23.30219972	18.45229796	15.98994626	9.498492547	6.245110146	48.34014273	46.82718809	47.51750868	47.74044585	48.37876771	48.06724779	49.07960495	47.17362104	47.83563619	46.71911155	47.81486911	48.07015636	48.86549166	47.96760083	47.43451905	47.88576529	46.80430703	46.51089631	47.49328724	47.15948536	46.07174143	48.02153101	45.97615073	47.21754481	47.18110217	49.84181249	45.70413972	47.68746826	47.26721779	47.13285607	-0.674306877	0.700246648	-1.537447233	-1.834737616	0.985765058	-0.205087251	0.754964491	-1.392272784	-0.780631136
case195	35.73097893	51.46883697	31.95035402	30.98568113	26.72920188	22.27429656	20.68775362	14.57321864	10.54630575	6.393110717	47.80589528	47.7500812	47.42489546	50.01570724	48.29366173	49.2939102	50.60095801	49.20366986	48.82673818	50.31868475	48.69242035	50.91990075	48.6600684	46.97627661	48.90187775	47.76981226	49.45387342	49.37559562	50.31114456	48.76069899	49.58652209	50.04863351	50.08015864	49.54244216	48.60789048	48.80852675	49.02127307	50.75971343	47.13874303	50.20661279	0.093922081	0.643726154	1.354406201	-0.005332352	0.7533977	0.567859085	-0.292304944	2.509115368	1.057048476
case196	34.71804255	49.38753328	29.7696448	28.43366037	24.39777159	23.33451618	18.45571148	15.31597956	8.659992783	4.262064681	48.78211675	47.1609887	49.16919398	48.61907512	46.47259776	47.96347837	48.47304558	46.51649905	46.31208279	46.01280502	47.54129651	46.71711154	46.00109614	48.79142791	47.81881408	47.52570812	46.19238481	47.39097076	47.32199983	47.2849683	47.38417339	46.52968786	47.16269765	47.78581298	47.16760951	45.58600604	44.64281586	47.0064127	45.82110437	47.45093928	1.36899424	-0.099055791	0.04404871	1.369175168	-0.365297184	-0.173382244	2.11288456	0.800472922	0.716141134
case197	34.62991659	50.25166001	31.09974646	28.03134091	26.58493091	22.55433285	18.42714285	14.54559601	10.12679511	4.135966609	46.26803393	48.26496962	48.48262587	49.69550322	45.86210711	48.40272038	48.53242114	47.1889035	46.7509234	48.38996734	49.77481281	47.15141485	48.02845801	47.87898495	47.45561329	47.93688672	47.26901227	48.0055819	48.00900322	46.754146	47.33114529	48.88726694	47.82595085	47.40447199	47.92167582	47.51687155	47.6934549	49.42774653	47.82922701	46.34121516	-0.698004218	1.706540044	0.380938871	-0.477846083	-1.00564594	1.198155872	0.589763974	-0.350731327	-0.855749419
case198	34.01232451	48.42855	31.28156357	27.56678996	24.81262206	22.82412362	15.05287285	14.4699181	11.5404886	5.664982018	46.29002304	46.16076657	46.49307135	46.30815271	46.37388788	47.44076305	47.26659665	46.72029563	47.95163041	44.92766829	47.15086126	45.39114755	46.44159325	46.76719404	45.95026005	45.18753209	46.13527148	45.17805747	47.96287724	46.97772196	45.82483192	46.16115558	46.70961517	45.92401104	45.28175447	46.62721589	47.47993602	46.37383347	46.54595463	45.93231489	-0.569549166	0.700046046	-1.68936334	0.136018227	-1.670502121	-0.519065067	0.565725257	-0.317534555	-0.569035556
case199	33.75458224	50.05649545	32.10092999	28.29674909	25.70488381	23.21403895	19.06197633	12.99473763	9.716822488	4.140781184	46.915051	48.8096527	48.002421	47.87533225	48.00643551	48.2449283	47.72335019	47.93310154	48.94330395	48.95164939	49.00450097	47.05686592	46.07259067	48.3496945	49.37814235	47.3867533	47.80630803	49.00908884	49.03755614	48.60031377	47.82269378	47.57505357	48.97642419	47.8067902	46.89471979	48.58785661	46.63473882	47.08833676	47.9909048	47.17214014	-2.466605162	0.13130738	-0.043051483	0.02565343	2.144013893	0.075114615	1.315634947	0.708673568	-1.623515635
case200	35.37121905	49.42243497	30.75558325	28.48888384	26.71911211	21.85245154	19.51437897	14.48923056	8.585351972	4.401565677	46.72105236	47.3175977	46.30633692	45.62636697	47.47044046	46.59580707	46.49775102	47.67222896	47.47877642	47.39222369	46.79185821	46.48383779	46.56789566	46.10422806	48.24806962	46.90590333	45.77541383	47.15779411	46.61047225	49.6185688	48.84619332	45.71726422	46.486559	47.81543135	46.9351796	49.47132542	45.91603858	45.60235975	47.5671046	48.03362792	0.784487498	1.490865532	0.283042428	1.357884926	0.683825595	2.530024285	0.78517067	-0.010604154	1.350798214
case201	35.44034652	52.23377571	31.73174332	29.75320651	27.15132915	23.46393544	20.0323196	14.71789044	11.24958281	4.347340026	48.43564391	49.30898812	50.25794488	49.40788785	50.6087735	52.88800019	48.87813085	48.92227701	47.2694164	47.99040616	47.59974707	48.72587208	49.49241277	48.11912987	50.06382243	48.39123829	50.3585947	48.92784291	48.20450747	49.78725702	49.41494028	49.5925409	49.13673539	48.33965307	49.35969791	49.83202279	50.98439986	51.36926972	49.02900557	47.42109068	-1.510777658	-0.434653861	-0.71662873	0.489460667	1.224884728	-0.124572058	-0.135751336	-1.22342841	-0.728711494
case202	35.07498591	50.4674435	30.65220378	28.28730674	26.83295958	24.26414509	18.18772695	14.43166289	10.72672965	4.407481354	47.12141559	46.02237957	48.43491911	46.64798072	47.14808868	48.37808221	46.8087769	48.41841572	47.86643006	48.56517137	48.27858128	49.28198069	45.87193036	48.46672396	47.82914591	47.93253987	47.67879231	49.87071394	49.3938395	47.40968596	47.03166536	46.49874569	49.24940147	49.58401665	48.66470754	47.3805968	46.82614768	48.43713904	48.16717866	46.58220187	-0.787632583	0.33590803	-0.163898877	0.902334645	0.143803796	1.414366502	-0.771083753	1.466490493	-0.920724671
case203	34.63076101	48.81283739	31.01317655	30.476824	24.88984623	20.76053281	17.66281579	13.54188355	10.39554574	3.341774265	47.84740937	43.75127849	47.07058727	46.94916295	46.50719057	47.02918656	44.97160379	45.36942645	45.86983701	46.15152917	47.03154838	47.72733442	45.1366133	47.19378387	48.21099326	44.93309861	45.38036237	45.20845243	45.57512536	44.87364407	45.67708992	44.57389472	46.4254053	47.14021248	45.32370894	46.2330916	47.09883137	47.10282041	47.23809291	46.62263183	0.21208811	-1.503745224	1.031034254	1.013208028	0.662355303	0.216119825	0.771488998	1.380231965	2.781015394
case204	35.09255372	50.31328683	31.69592614	28.50099419	26.12164289	22.73213903	18.74506532	13.4390268	8.319846275	5.177877244	46.61549883	48.06587992	46.88698648	48.89073287	45.89630909	46.71635301	46.0248381	46.73505776	47.95043876	47.14683516	47.19702479	47.7083607	46.73315646	48.18454971	48.79879512	47.66377195	46.948718	47.7846416	47.65092922	47.55966292	47.23716635	49.22739396	48.66530842	50.52771317	49.62397224	48.54071394	49.03181541	47.99643994	47.79251653	49.85481281	-0.306368175	0.274557948	-0.922133438	-0.241081985	1.482810352	0.720129042	0.849163257	-0.16169362	1.385258218
case205	35.17275306	50.07906678	30.61019558	27.90472043	25.95114666	23.684651	17.70975107	13.0872843	10.13867467	4.983193909	46.27987972	48.298584	46.25994917	48.87163674	47.87172862	47.277113	48.52573103	46.60527495	48.4317685	47.79277881	48.23807193	49.06771122	49.17023549	47.21525134	47.14461973	45.48623688	46.39386847	46.83509858	48.88206501	48.32424082	46.60010675	48.4155842	46.94172744	48.72591331	47.17495033	46.75797679	48.50398967	46.08651202	47.09696223	48.06775238	1.98088421	0.391599004	0.081539457	1.050977293	-0.391217135	-0.362837864	0.708864881	-0.516688579	0.415256464
case206	35.27956004	51.97155931	32.88787929	28.3335295	26.51535278	23.08136788	15.86941252	14.21298115	9.917328066	5.508281655	50.28766361	48.72380456	49.68939051	48.96196805	51.17241446	48.42044746	50.88633689	50.42714321	50.64946796	50.32343142	48.8095665	50.28558238	47.77288037	50.1996077	47.47331576	49.54430207	49.68539165	49.90769135	50.8149782	49.06033702	48.98571338	51.6131649	49.82705733	49.68655693	49.69483417	50.0102821	49.69637366	50.01060092	49.02755175	49.41911035	-0.539656741	0.13813242	-0.37432106	0.044492327	-0.77020473	-0.210434354	-0.060758598	0.985200807	-2.426065816
case207	33.78492298	49.86503064	31.50810199	29.15280268	24.16826075	23.12049889	17.78766345	14.69876341	10.11912634	3.485376564	48.60185244	47.87250829	47.42791356	48.41093732	46.30234254	46.20385459	47.14598146	45.85882998	45.01489342	46.97122672	47.53854549	47.5133445	48.92220598	48.38204588	46.42937001	47.10311694	46.49954493	46.45901121	47.42807069	46.33566837	46.66217455	48.49253857	49.22276063	47.88427784	47.61477697	47.02601043	46.55312156	46.54682644	46.45212563	47.16170861	-0.185364602	0.6298999	0.135170568	-0.62694494	-1.848322155	0.809564914	-1.262827368	-1.552835536	-2.887729375
case208	34.41013482	49.47429162	31.1184849	27.44642839	24.88585506	24.45122948	18.4505261	12.39892689	9.328758146	5.252263348	46.62274686	45.87519081	47.709224	47.43210916	48.94472413	46.36240862	46.91446858	46.86676796	47.96021821	46.50449306	45.98426353	45.561236	46.9348564	46.09594744	46.78592992	46.83893427	47.94978157	47.94542063	47.24546691	48.48717507	46.41583582	46.61901548	46.78935969	45.75588461	46.03498154	46.49099527	46.29186497	46.8683567	47.11276444	46.01548484	-1.50021861	-1.202889146	-0.294367023	1.149984475	1.070964548	3.014244645	0.735811521	-0.436154983	1.339188831
case209	35.05447939	50.07575449	32.1706915	27.68593686	24.23669338	21.77144756	19.50346931	12.93107062	9.236838657	4.945043922	45.9114273	47.81623964	46.65265355	47.13826254	47.29228894	48.49609672	47.26170443	46.4669791	48.51527632	48.89415275	47.78676553	48.38193766	48.6797922	49.73636808	47.02376739	46.96067585	47.24423285	47.89628206	46.68379716	47.4478503	48.08375724	47.54594242	47.16424712	47.16015441	46.71619819	47.41452598	46.75631669	48.45417128	46.93994736	48.2858129	0.191956671	-0.237754062	0.858029076	0.370933438	0.007000189	0.572565007	1.0552429	-0.034926103	-0.066396068
case210	36.63533064	52.04628749	33.13968316	29.92141537	25.33496184	24.77798663	19.48348092	16.30714226	10.1451255	4.689792758	49.81672292	51.72197077	50.42732512	48.43995957	51.00994338	49.08241878	51.26652663	50.10260831	50.00750999	48.66821621	49.18857216	50.317212	50.49593384	50.35113548	47.55614261	49.90651621	50.07959955	51.76296943	48.55219151	50.44452143	49.85062801	48.97121786	49.66907052	50.45552449	48.7184162	47.84047988	48.51136543	48.87897846	50.8260196	47.09080611	0.668971891	-1.204801783	-0.026040382	0.577290355	0.129602864	1.84608911	1.536327526	0.989616371	0.156421037
case211	32.75151068	48.12615083	30.10522565	27.43783954	24.39429227	19.72130674	17.45783938	13.40151961	10.52931543	3.906837849	44.51426092	43.37127727	46.33297529	46.36043013	45.06524221	45.29567326	47.20748567	45.65441681	44.33210253	44.5455189	46.48492623	44.76599069	46.94187252	47.77603103	45.5233095	44.5537684	45.66744871	46.212466	45.86235887	45.82783963	44.59132817	44.88119899	45.30143079	45.32664559	45.77869905	44.67163944	44.86109344	45.9848338	45.6469061	46.62240405	-0.206151206	0.434582328	-0.341221301	0.331944334	0.145202833	-1.971751536	0.287341952	-2.406267839	-0.749289094
case212	35.82595927	50.58139435	32.19134329	29.14239891	24.74935064	22.60642761	19.47239779	14.25583984	9.263621409	4.361526329	49.95608708	47.89567228	46.36161735	46.97277678	47.62758626	50.76621016	48.46967839	46.9583931	46.75322431	49.0599645	48.653938	47.36799232	47.22651294	45.89482332	49.84155042	47.17938223	48.87767681	48.43981931	48.0238556	47.52399812	48.44983063	47.29050673	48.11484306	48.68268955	49.071777	48.35229722	48.2389242	49.74287922	46.471463	48.70916072	0.62978387	2.193689079	1.367769856	0.158760001	-0.391035884	0.637840123	2.026072899	-1.035701229	-0.018861239
case213	35.62662235	50.34924688	31.16183606	29.64161485	25.86315816	22.06271856	18.84825922	14.66175243	10.02247143	5.845847909	47.29983836	48.09682506	49.09024085	47.50940136	48.22779021	46.64071298	48.9054589	50.00882081	49.36734317	47.75790846	46.39023604	47.97810895	49.77195332	48.90351657	46.73554497	47.26821205	46.87349333	48.8091834	47.7462332	48.66763653	48.24679152	47.85018394	46.44454881	47.76508475	48.88787027	47.91877808	47.79342522	49.02597044	46.59052293	47.67453774	-0.798529766	-0.868601342	0.951751949	0.834757946	0.200290374	0.177482261	1.287606548	0.924547109	1.576453196
case214	34.7239053	49.64248912	30.92718467	28.32050129	25.33157982	23.267336	17.34427268	13.08804213	9.750177558	5.818124597	49.03177436	46.7352127	45.0307191	47.89598007	46.2224184	47.50762308	46.69488319	47.41335154	46.49853658	45.86693675	45.99128258	48.42588371	47.07105712	45.73183713	44.52438159	47.02076042	47.10930365	47.33239643	48.66009351	47.74374929	48.18656529	46.7475495	48.6308327	47.52820667	45.02027248	46.51863619	47.67444582	46.40815267	48.34254541	46.3720475	0.871379233	1.249677201	3.126199134	1.353232549	0.672106772	-0.065517252	2.372861764	-0.305192294	-0.306396759
case215	34.96898964	49.60017563	30.85708641	27.90932714	26.46163866	21.58695695	19.04697151	15.14528344	10.34653321	4.246559349	47.14511603	47.81250058	47.6678697	47.89370926	46.89025367	47.81954737	47.75062828	46.18574418	47.45714372	46.44212979	48.16697143	47.26135509	47.51356718	47.07977474	47.15191033	45.90017285	47.63346491	45.918942	45.95488209	47.12492988	48.95719201	47.03779378	46.46342062	46.13977201	48.46063951	47.68520074	46.24913276	44.59857384	46.66016515	46.11872034	0.02902154	0.147932125	-0.672763744	0.514223769	-0.369155156	2.267221767	0.360037886	0.721312416	2.184631376
case216	33.01956499	49.19915604	30.72475372	27.3884172	25.70364833	19.89592724	18.01600247	12.61766894	9.807063485	4.671176487	47.73549479	46.64413364	47.23851608	46.21886153	47.36742376	46.16134854	44.31679891	44.83998677	47.2935128	46.9847561	44.90915274	47.64785389	44.9163606	47.51240923	47.088757	44.59456426	48.61709194	46.01533719	47.42421152	46.27075425	46.54416271	47.89400801	49.14671524	45.96391462	48.16003852	46.92820381	45.32910435	47.01967491	45.783866	47.17016509	0.662170348	-0.811751139	-1.932470964	-0.086424744	-1.868448282	-1.316926452	0.492157943	-1.517834823	0.470139752
case217	34.37920371	50.99242032	31.2060234	29.51088386	27.44013226	23.74007905	20.156627	14.74016728	9.886424689	6.475813695	48.76814536	48.33682718	49.04935772	48.10978285	48.28651629	47.62479048	47.54396006	49.17969265	47.3592448	49.09666415	47.9200288	47.34748248	48.78886857	46.5098027	48.35495624	49.89699072	47.64675041	48.11040841	47.81171661	50.68830992	49.29496141	47.73001201	47.58564075	49.60662831	47.19672323	47.34493794	49.65188907	48.91654649	49.54774984	49.0396314	-1.405501137	1.665658093	-0.703645411	-1.781173925	-1.202226407	1.102429301	-0.001904575	-0.634460401	-0.120309358
case218	34.00267421	49.81269824	31.00228822	28.98566008	24.47394383	21.88061941	16.78578207	14.88930488	10.8057807	5.106235807	47.76822319	48.30311533	47.52534751	48.0874135	47.89156881	45.83205663	47.35711195	47.61191784	47.33372964	47.67608962	46.3990444	48.01844586	48.45709765	48.10550511	47.0169106	45.35948472	48.6053406	47.80289692	47.89239246	46.74820538	45.00184423	48.09461946	46.4149492	46.48965681	48.60784225	47.75191458	45.4783256	47.2051196	47.11237257	47.6201129	-1.37194521	-0.838925017	-0.34614458	0.077914657	0.802252826	0.075862511	-0.998098394	-1.565895745	1.368889083
case219	35.05582395	50.2091646	30.34167453	28.46957979	24.78590859	22.83950398	18.63233365	14.80875212	8.950716119	4.422947946	47.33147113	47.99119061	47.55963862	47.48861621	48.65344974	48.91283712	46.22177462	46.70863116	49.19029862	49.02752154	46.72537456	45.57986368	46.13692834	47.54502758	47.80425345	48.47542505	47.48202654	47.57847686	46.92681636	48.44690079	49.07157212	48.40507591	47.33232943	48.45238983	46.28071609	47.42639329	49.07817744	47.89334487	47.64151426	46.3180746	2.606725868	-0.097565317	1.414352165	0.426674871	-0.055100309	0.349552356	0.552020972	-1.00703191	0.201729834
case220	35.39951579	50.9424028	31.23635265	29.26274612	26.99916523	22.82848632	20.2811938	13.6473085	10.44029564	5.303594762	48.91536218	49.20103152	50.8045807	48.53699743	47.67905213	50.44832118	48.2001321	48.48939225	46.9622125	50.45319062	48.85054929	47.69932442	46.59881701	49.15177659	48.89933799	47.03337167	47.26878852	47.10131358	47.89146938	47.30925254	46.67720448	50.89133724	48.25624373	49.0794386	47.27771844	50.07464469	48.42321502	48.92206954	47.26206703	49.44490435	2.432597537	0.935929797	-0.206890338	-0.765114584	-0.476821556	-0.225975996	0.466834754	1.276382944	1.030897456
case221	35.62382064	48.86810915	30.68127587	26.81882549	26.18841081	22.86352857	18.86054905	14.5471306	9.554926238	5.25929985	46.46922331	47.03707044	43.97555091	46.82885706	46.93335459	46.61821259	46.86914393	46.23937089	47.51092757	45.56607834	45.26588499	45.9230934	47.46245507	46.37854	46.82694914	46.54291417	46.23087161	47.20720888	46.56102744	45.87046646	45.0497124	48.33223299	47.03605302	46.64140747	45.67708531	45.41135861	44.74719318	47.59408781	46.84256332	45.58303377	2.290098375	2.34069177	1.770064827	1.217833319	-0.0292561	1.893045552	2.491719938	-0.081676964	1.450499532
case222	33.17470248	49.98635402	31.49346166	27.88349025	26.32313433	22.93528441	19.58275752	13.33825229	8.038411919	5.776246235	47.31995785	48.47683256	48.99602329	48.13794246	45.57914955	46.3951028	45.80941297	48.1202801	48.83842633	46.5977365	47.6172481	48.51561502	47.34984808	46.57544652	47.56284182	47.12412332	48.99160667	48.30257151	46.21550959	48.1878961	48.24855591	47.16041639	48.94407524	46.65318155	45.8427136	47.21242018	46.43442421	48.66585553	48.02248392	46.57176568	-0.915803217	-1.430578265	1.166544277	-0.737439537	-0.689239654	-0.545396161	-0.718706275	0.142483987	-0.307632317
case223	33.71173815	49.2447378	29.44344551	28.46196666	24.90951315	21.44502395	18.73560914	14.77914029	8.276157858	6.321788606	47.56313385	46.91073067	47.36123595	46.55677135	47.92092563	48.11940806	47.18172694	46.72901262	49.52031591	45.10876479	45.63918733	46.84882369	46.27031717	46.25801548	45.59587503	47.0410621	46.14436074	48.07633093	47.98748223	45.97024169	45.76437162	48.15731221	48.51299798	47.2215532	48.02773345	45.97976432	45.73960922	48.132488	45.91440433	45.34640876	0.375420306	-0.708825545	0.072299361	-0.884558221	-0.838253791	-2.0397397	-0.52540403	0.723622176	-1.004619928
case224	34.435371	49.97173807	31.51406767	27.82278038	25.34047705	22.02501581	17.95366072	16.2588813	10.56354923	3.140605737	46.98581564	46.9575633	46.3104373	48.64240042	46.8373425	48.00966764	46.16392261	48.17735906	47.13741534	47.20638669	48.02464771	48.90133677	47.3232516	46.02549246	48.81442855	49.71948643	47.37356146	47.5363786	47.15307309	49.2313092	47.33658233	46.97145821	47.1484067	47.39272466	47.74089112	48.61443777	48.58266548	47.5565763	45.63252958	47.628457	-0.932170641	0.37446251	-0.030685358	2.332211344	0.275178376	-1.501817047	0.606661611	1.451998623	0.118311173
case225	34.76055441	50.31625521	30.58894199	28.5156894	25.01254014	22.10726873	18.49942172	14.92302245	11.28019183	3.931717758	47.2758411	47.55086035	48.92194031	46.54932014	48.18881081	46.85059247	47.21646809	50.04712039	49.48354221	47.32324272	47.43603362	48.55028765	47.1115695	46.49512756	48.79354755	46.29969929	47.92482709	49.61536208	46.8367488	47.93148107	47.40787903	47.48714999	46.31715097	48.16499638	46.46509132	47.11843677	48.73560232	46.66550461	48.18912014	47.70605988	-0.554487775	1.693803969	-1.263534401	1.153469059	1.272860227	1.84880927	0.399747223	-1.31689485	0.548460334
case226	36.55188759	52.13384815	32.78536895	28.79087332	25.12216017	23.08752579	18.84881521	14.99635628	10.64962933	6.90590217	51.35995055	48.58641912	49.76983806	50.65340851	49.63023906	50.62073004	48.6552955	49.96233649	50.35714735	48.98023265	49.73980208	50.4941309	48.35042096	50.15518614	49.20202034	50.47159064	48.8917759	50.59434459	49.52557951	51.24700253	48.50559719	46.79399336	49.69130839	51.06178249	50.74541396	48.31747601	49.57832621	49.86077789	48.31949477	47.8003409	-0.832576292	2.195834598	-0.952509127	1.013907377	0.524515425	0.646669107	-0.219159767	0.754026925	-0.66197546
case227	34.02810589	48.87237582	28.47806787	28.5118744	25.26839556	21.25442257	16.91264096	14.03848855	9.813312494	5.453227155	45.27215092	48.92135	46.24888003	46.58623711	45.24374253	45.90983445	45.90568347	47.43925804	46.64162359	46.48015404	47.17250391	45.89184231	45.20777984	48.14658084	45.68534459	44.34311272	47.6087352	48.31817357	47.0192499	46.35938144	47.4405032	47.57251727	45.1351904	47.42180958	45.71061388	45.24323498	46.59266434	46.85538036	46.89387329	46.46945409	-1.284983887	0.869839079	1.239772329	-0.113796886	1.811847473	0.381165643	-0.237064785	-1.640237616	-0.234349854
case228	33.35239268	49.62690305	31.55829386	28.27360779	25.17532998	21.97471527	17.32107605	13.45414271	10.67864367	4.798056582	47.00002425	47.42615066	46.39911571	48.14869155	47.98978551	45.9056534	47.91508144	48.67119414	48.09194942	47.87863968	45.72056353	47.14487774	46.33273996	47.67080393	46.7380644	46.62450642	46.76493286	47.08447986	47.10433613	45.35981321	46.170795	46.64012908	47.42959231	50.14497109	48.0492439	47.35659473	47.90344735	47.07134943	45.29543573	45.30039558	0.071694675	0.299994162	-0.570898815	0.046926575	0.238401072	-1.861581103	-1.665822715	1.109798844	-0.585579061
case229	33.25837139	49.47460776	31.39118186	27.11185561	25.30400766	21.55918447	18.79008498	16.04069968	10.84594044	4.052175277	48.50587182	46.18475502	47.70835137	47.07729161	45.25699287	45.88754799	47.07705263	47.18560144	47.02228957	46.61643179	46.06799318	47.22666297	46.47028443	46.88407817	47.28713254	46.89458769	46.56639848	45.80795558	46.34510438	44.61133386	46.30819719	47.12911198	47.45423044	46.12128271	47.46973026	48.00076539	46.58579458	48.59669496	48.54634667	47.11285735	0.447413566	-1.01123782	-2.17729145	-0.55789345	-0.751739524	-0.611158604	-0.27207255	-1.117877388	1.055630775
case230	32.78606864	49.17944655	30.00387227	30.43176697	26.4344847	21.91647229	17.34327296	14.71354916	9.170046316	4.583229229	46.35243809	46.0555748	46.95197055	49.08555077	47.63555775	47.03142472	48.90716598	46.79244488	48.5440956	46.1431017	47.67887202	46.61965275	46.4602838	45.52718909	46.37587704	46.00543511	49.30684179	46.74871049	44.84827522	47.82638589	47.52966739	47.06524774	46.08513892	48.15968877	47.6816559	45.24507666	45.44108108	46.83285214	47.55637066	47.39077463	-1.019802456	-0.381028797	-0.094965707	0.138420165	-0.066010154	-0.745478211	1.188911823	-1.081645196	-1.786704834
case231	34.74121032	50.44048996	31.84159795	29.17903985	26.52950534	23.0782345	17.28274976	15.31573724	8.173029538	4.804329439	47.9069232	46.99962956	46.99478624	48.55417403	46.91898928	48.40471217	48.76387232	48.04077544	47.98749467	47.51820457	48.5356667	46.54925125	48.11330582	48.91977923	49.19762003	48.2692931	47.54045244	48.84405894	48.04694598	49.29936309	49.15025707	47.61152695	49.09595223	48.27648937	46.12141739	48.46633878	47.10483719	47.1407267	49.34574198	47.57867016	0.023980556	0.997757803	0.398514872	-0.886950883	-0.141264026	0.313432365	-1.224694888	2.178771824	-1.254951163
case232	35.45223484	50.5777618	32.47893981	29.24949331	25.3285046	21.7740915	17.87647445	13.76797793	8.897993385	5.082546291	47.0454671	47.90710809	47.35237917	48.70228773	48.44553565	47.29531157	47.20021531	47.79403154	48.12579896	48.98715897	47.54319512	48.08094509	46.9336399	47.45883197	48.28736396	47.29942121	48.66427864	48.88984866	47.40299063	46.5684657	44.89317596	49.29314279	47.91468523	48.63622836	47.94922707	46.98847034	49.04882493	48.5497414	46.72654845	47.82040452	1.109722014	1.993300237	0.02321632	0.39196874	0.465578642	-1.727619174	-0.601230948	-0.019760267	0.474799284
case233	36.14589243	50.53533606	32.53904178	31.29683603	24.81103886	22.81516185	17.66180076	13.06968825	10.87516828	3.078051898	49.25271569	48.56380586	48.07486255	47.65735174	48.25207317	48.04814326	48.4590251	46.10522708	49.21104243	48.16880641	49.18925656	48.16223695	47.34834298	49.76873913	47.88678818	50.2363138	49.43206539	46.37045422	46.64672032	46.42715438	49.34697957	47.09677735	49.55359601	49.59876096	48.11092717	47.37124723	49.06537641	49.73820743	50.71157419	46.79181926	-0.741735444	1.572411752	-0.098628031	0.355337931	0.048095975	1.414307632	0.557826027	2.728879222	-0.626187372
case234	33.69812166	50.27562326	31.98054234	29.13462838	26.72279795	22.92210744	17.14186017	13.65947724	10.65860101	3.626785041	48.61077533	48.40131456	48.31606767	48.32080151	47.62028198	47.4847946	47.31489647	48.01673648	49.31379124	48.22081858	47.72956609	45.75376212	48.45559174	46.37821258	50.12590027	48.71114634	48.36698013	47.58730977	47.45077148	46.48901046	47.88230898	48.04526145	47.03339451	48.23100687	48.24373969	47.0926624	47.49646782	48.28739095	47.14867643	47.78076179	-1.592660657	-0.900546498	-1.103077028	-0.329877618	-0.474552844	-0.033625914	-0.60928173	-1.336773317	-2.846459146
case235	35.71548404	50.29781651	30.95386737	29.01232399	26.46297955	21.95480834	17.95423895	14.93665495	9.907589408	5.015869538	47.94058539	49.03262645	46.41203434	47.68611561	50.02925562	47.95983194	46.17866701	48.55597351	47.27370857	46.27123809	47.35241814	47.81506524	48.59806774	47.8090439	48.49532765	50.574717	47.7641036	46.66931315	48.78384375	46.63023102	50.05693876	48.28548179	48.03115409	47.30265709	46.92277959	47.98372334	47.44053896	47.60943723	47.8138003	46.99292137	1.608556566	2.896043075	2.265196447	1.714985984	0.272050812	2.844354926	2.208123419	0.796963988	2.0902015
case236	35.20145804	52.24438751	32.89884819	29.82373814	27.25906512	22.49912364	18.32072219	13.79521801	9.046669724	9.006341061	48.80540981	50.32080478	48.1490739	49.4694955	49.89840871	49.3832723	50.24321245	50.56049953	48.08972435	50.58420402	48.63333631	49.26546024	49.54655577	49.2384667	50.27757686	50.6123078	50.23043806	48.74793634	49.72805945	50.24132052	50.24196454	49.77195876	50.11436754	51.00864418	50.58508533	50.02501206	49.0997998	47.90836241	48.32757685	50.42548686	0.740801222	-0.63150561	-0.018656755	-1.020139593	1.492254697	-0.440218343	1.031869599	-0.113435199	-1.180890282
case237	33.65813928	49.11594745	30.17182042	29.32906679	24.67704344	22.50995371	18.0281761	15.10554731	8.41072838	4.421780077	45.68612927	46.67743341	48.34208342	48.39249375	48.73238965	45.7801453	46.03846065	47.25225205	46.79847951	49.53980655	45.38855837	47.10467899	45.81265227	47.40465156	46.3973469	48.70108467	46.74041801	47.86436508	47.08361797	46.20401812	46.71718434	45.92298007	47.35866617	47.28813183	46.0633584	46.54186119	47.31327162	45.41906258	48.64816403	46.24200354	-0.87777067	0.697649102	-0.904514368	0.654165483	-0.769563415	-0.421913382	0.302378353	-0.314059798	-0.455439389
case238	33.98757081	49.36243052	30.05676508	28.7799535	24.40930344	21.69848583	18.67140176	12.03944123	10.21585989	3.121800171	46.88087677	45.92349132	45.87625978	46.46136626	45.55631719	46.5492274	46.24672324	47.84896176	47.80352034	48.42242136	46.16938133	46.48972808	48.15399975	48.39072882	47.5763152	47.32220931	48.27478995	47.262731	47.95216887	45.47173036	46.15989306	45.36496351	46.25908938	48.35393743	48.35607885	46.86203593	46.79492366	45.63043074	46.99499225	46.41891172	-0.552032766	-0.891321135	0.055033579	0.99510775	1.243517373	-0.729689141	-0.528903317	0.622566473	-2.001568981
case239	33.73140259	49.21757595	31.00281935	28.90908399	25.6626519	19.92033247	17.93742378	14.25230442	9.212384743	5.499353923	46.06540966	47.33811536	46.1905226	45.22592926	47.54195302	48.17688048	47.40627375	48.38966103	46.51932637	45.17643858	46.8589966	47.81694906	46.92877413	46.52530851	47.9465694	47.07956524	47.24998076	46.46908488	48.14724486	48.1113413	46.28454154	45.82555309	48.21624931	46.44489345	46.39782265	46.52688663	46.07488302	47.24373777	46.87370882	46.27224245	-1.133153706	0.219572027	-0.532209998	-0.067364713	0.102533689	-1.489463557	0.228288986	-0.529996374	-0.427475249
case240	33.22427786	49.62523534	31.32131703	29.16290541	24.69170972	22.63541978	18.4450418	14.07782327	9.218609909	4.532158422	47.4692969	47.58678481	47.00357817	47.13800695	48.06652938	48.67148534	46.8449467	45.62973636	45.51744205	45.83385337	46.59908048	46.76542441	48.59887481	47.94274682	45.59970697	47.63504536	46.24611419	48.0988148	47.52116082	47.79176196	46.07079935	48.4118004	46.72945285	47.66790292	47.86240497	46.39718511	46.51220851	45.62550567	47.62392733	48.64776863	-1.976175258	-1.36237067	0.013084999	-0.762222613	-0.364653003	-2.03019944	-1.584551249	-0.631442743	-0.407967638
case241	32.78721344	48.79080821	30.49673019	29.27154362	24.1390845	21.3326098	18.72472585	14.35325929	10.1054942	4.519871626	45.62721218	46.95712492	45.41358791	46.74531153	45.68128254	47.24490031	44.4498821	46.04640532	46.25855045	46.38507858	46.54946987	47.18076888	46.95846751	46.126708	44.92004716	46.46692461	47.55143152	45.75444252	46.45303891	45.27118918	47.35378426	45.65024752	46.27124585	47.02784374	44.78902816	48.8634421	44.64988382	47.17726869	46.94591261	45.38079422	0.025810855	-1.088231895	-0.406239144	-0.870922005	-0.003609107	-0.95568968	1.176189125	-0.684991993	-0.184841634
case242	34.61442096	50.24800962	31.14765825	28.19379855	26.36301649	24.01865502	18.20037448	14.46275972	8.178123591	4.304578525	48.15677505	47.15623947	49.42444687	46.76460081	47.97910649	48.31117306	49.3064472	47.43614989	47.68738154	48.49873087	47.52849978	49.41119771	47.28532832	46.90031852	49.30824792	49.16731663	46.75662369	47.2062908	47.84522807	47.04699691	46.12012905	48.23041732	47.28521221	47.8029506	47.54765992	47.0431929	48.4343757	47.60942984	46.97366122	49.44032594	-0.159416291	0.974828773	-0.308850392	0.560561378	1.276710187	0.514804635	-0.368728544	1.103379449	-0.044096576
case243	32.6096838	48.10964677	30.01633324	27.55478136	23.77798941	22.11368917	18.59513879	13.79393129	9.00778205	5.653611641	45.95798205	44.07783332	46.15745134	43.84754984	44.68425808	46.21255347	44.85497683	46.10038995	45.99095131	45.91200554	45.53940399	44.76507795	46.79838232	46.23894881	45.78487027	45.56987407	45.47950236	44.27246699	46.12932883	44.46986014	44.69334411	46.4967145	47.47364072	44.73279457	43.13502032	46.98011162	47.13177725	45.55494887	45.21763453	45.8374714	0.486134507	-0.360006429	-3.320741275	0.247917571	-0.275584959	-1.047607145	-0.55392352	0.721533405	-0.69098343
case244	35.01278162	50.92334555	32.96914532	29.80089	25.08350853	21.35107158	18.56534298	14.3178837	10.5616328	5.280974857	46.34598169	49.75597099	48.53193359	47.97559729	47.45961041	49.4259206	51.16969886	47.94061747	50.4876272	49.67051547	47.7661214	47.7088582	48.53665867	46.91408891	50.64016401	50.49450213	49.04609498	49.01314984	48.37759142	48.18041812	49.37082244	48.47348687	48.45835558	47.86927372	46.66877697	48.30922494	48.86226356	49.38793536	46.73884705	45.90084628	-0.057397456	-1.332250512	-0.760929157	0.649681326	-1.007003209	-1.082921809	-0.349860771	0.696579151	0.833420253
case245	33.96217764	49.05229994	31.14260839	27.88318803	26.08781027	22.10978292	18.12965445	13.73747134	8.367030882	3.993727577	47.27574629	47.40571248	47.79387829	47.09488721	47.53367322	47.35388593	46.58629424	45.62106247	46.83020772	46.49941975	46.70268222	48.0437435	47.21829745	48.83621244	46.22174164	45.23269467	46.46275472	47.10243454	46.1867019	46.56476741	49.23263009	46.06158186	46.22140524	46.45232468	45.60001167	47.02776601	46.58443651	46.49807964	45.88525492	47.02537865	0.468496453	-0.39945846	0.648325133	0.309817008	-0.561505093	0.326822442	-0.730502787	1.044121963	0.072146127
case246	35.3438012	51.88081408	32.90385525	30.66425412	27.54388536	21.48944303	19.16701038	15.40530183	9.134421483	4.730369464	49.74583544	48.87236125	51.11902715	49.02295463	48.4571617	51.74555151	48.83579436	48.78568836	50.60383305	49.09776395	48.9634339	48.46878654	49.80898995	49.10078506	48.21525399	49.04437531	49.51142484	49.13093885	49.84902326	48.98568143	50.21298541	49.11560388	50.13699971	49.71994316	49.45725474	49.21776086	49.12703074	48.88110214	48.50554275	48.34352481	0.026037611	1.267294423	0.492534794	-2.209173037	-1.676905745	0.275014754	-0.216080031	2.401174106	-0.911779605
case247	35.11001606	50.94131737	30.10535287	30.87887583	27.03855409	23.85035491	18.89767589	13.55308891	10.51365073	5.540909921	46.54308	47.46777151	49.7730277	48.00614734	49.98650369	48.36878305	47.69687523	48.23151153	50.25380777	49.4544636	47.95252455	47.62878577	49.36850196	48.78891067	48.80426615	48.9703733	48.5622962	48.3595879	47.54220708	48.64592948	47.81240103	47.61040702	49.10806461	47.76593514	48.79347523	46.17646682	48.8253845	48.09589339	48.56848669	48.98402463	0.32796333	-1.024262132	0.988982814	-1.111658568	-1.758158741	0.464304807	0.367829925	-1.45615513	-0.070799785
case248	34.91535004	50.28652628	31.52012236	28.61329194	25.05604613	23.017675	19.26999794	14.64563079	9.679902752	4.873314299	47.48557257	47.62618216	49.10231049	48.57331371	47.84629229	47.22493807	48.07218894	48.74709923	47.19986457	47.98110533	46.8286703	46.8079667	47.36089735	48.25375125	46.4589683	49.09297939	47.54598326	47.74785494	47.3160333	47.40985924	47.89371536	48.0019243	48.3582412	46.43251548	48.99548364	47.03001098	47.72588243	47.71544921	46.8620877	47.37193815	1.686927037	1.813347611	0.013122681	-0.458704662	-0.02148186	-0.591174613	-0.441621274	0.431438144	2.218016725
case249	34.86684858	50.08849257	31.79976153	30.06439174	27.10560274	21.7597435	17.60506312	14.96574831	8.866485549	6.156435601	49.33581674	48.55886148	47.97062889	45.97621269	49.86613295	48.55006817	46.99095137	46.12871276	47.91840287	48.16801835	48.84247402	47.16392099	47.54120952	48.31539289	46.19111629	48.19671521	48.28171267	48.39804107	45.80900838	48.05461214	47.66712941	46.60171799	48.38986921	47.68169331	48.04327218	47.31608604	46.30520672	47.14567066	48.2336481	48.46769637	1.112978033	-1.691401572	-0.935907252	-0.791127499	-1.613084074	1.347073851	1.046625898	-0.864691178	-1.31031174
case250	35.07103903	49.88047225	31.23443515	29.5407987	25.52149328	22.1118412	18.47438081	14.7078108	10.6719373	3.561925361	48.5564598	45.79561596	46.44537979	47.69648111	47.35596591	46.83868091	46.78089894	47.4525031	46.57339598	49.06607564	47.90480445	47.70121047	47.21059689	46.35469641	46.81469784	46.83784666	47.8730666	47.91302706	47.56933578	48.63772702	47.44487404	47.44218539	47.34308196	49.22078336	47.50290259	48.6310409	47.04444997	46.19606578	48.62812645	46.37421059	0.440414755	3.000001501	0.035135281	-0.672685783	1.425619722	1.034747058	1.635821398	2.609362145	1.516864516
case251	33.55110413	49.39397629	29.67930212	29.51689474	26.69021786	20.6690141	18.10923118	15.32063947	9.212677749	4.876303064	45.69821504	46.46671055	47.03376353	48.26279207	47.14711465	46.14847378	46.04504603	45.94624702	49.01704686	47.52765457	47.10176809	46.36933643	45.60003475	46.28021454	46.61281918	45.39377761	46.20167646	46.59936364	46.87837253	45.63223115	46.40799118	47.01666577	46.51345249	47.11864979	45.72446613	47.62000645	47.35993472	46.72015015	47.70290403	46.26876113	1.061545582	0.87006021	-1.9800828	0.560555633	0.844392701	-0.082052035	-0.787599553	1.61178131	-1.116017461
case252	34.78945375	51.13575656	32.16213555	29.06828985	26.3143659	21.36856092	21.15213617	16.34569929	10.06355895	5.549867664	48.46641295	47.89448768	46.95846368	48.55853099	48.55498096	48.53657643	49.62061135	48.96144282	49.25373888	49.59858426	48.14621088	48.91993697	51.2421732	48.36831635	49.83230362	47.50433824	47.53146772	49.08199267	47.28167886	49.75944239	47.67689401	49.5645071	48.88815971	47.54192414	47.53258017	48.78012972	48.52963694	47.40452141	49.71516217	49.07912789	-1.413225049	-2.173789501	0.581664441	0.946589897	0.223315049	-0.150441234	0.140289397	-0.381861582	-0.558646867
case253	34.80699642	50.631436	31.33746393	27.37396908	26.28775049	24.07474201	19.44540161	15.07821719	8.97422202	6.694619957	46.23158311	49.93459268	47.48777622	48.46213739	46.99257372	47.04879954	48.19970653	48.31273196	49.90162351	47.75549826	48.79682396	49.34100397	50.39965214	48.92185965	47.41643246	48.59835196	48.31921663	48.39085234	45.40545428	47.86086083	48.97989657	48.45307223	47.53310013	47.66287146	47.67586571	48.13989085	49.2848771	48.18894269	48.83965181	48.98391598	0.589690299	1.828473507	-0.107714752	-0.873555398	-0.895947581	-3.248668071	0.238757461	-0.341165753	1.666869159
case254	33.70360301	50.57096317	31.84762217	28.83791175	25.92677664	22.20714655	18.62682504	13.27710246	10.03581844	4.773043988	46.85670792	49.56445179	48.55736308	48.910879	48.20115395	46.4543916	48.39242246	49.25125741	48.28809018	47.17350456	47.43006284	47.72789353	48.29713182	47.29801019	48.76683531	48.85653647	47.83375941	49.00199028	48.22026344	48.46259954	49.08514295	48.23366991	46.9314654	47.518418	50.33086178	48.3070192	47.76407727	49.79799575	46.33497317	48.06369426	-0.35173923	-0.541675768	-0.694237126	-2.583658868	0.710968016	-0.194186416	1.737196761	-1.270378863	-1.298067407
case255	35.09343292	50.20728889	31.20728429	27.9994478	25.92533356	23.53690668	19.32617948	15.53443192	11.14760563	5.802333975	46.82848969	49.00524819	46.95661748	46.13846341	46.73194112	48.64248366	47.43395581	49.24382495	47.07791545	48.48436951	46.53746548	47.0614861	48.11899806	46.79435932	45.35462629	47.08367638	48.18298885	48.26131453	47.87963583	47.57835319	47.77046652	47.67769319	46.65485966	48.28121938	48.78813088	47.87201757	49.63090403	49.61614225	48.59428336	48.75441976	1.00296924	1.116910594	-0.435388294	1.874691862	0.136019554	-2.386838844	1.794425518	-0.455988762	-0.959891635
case256	35.05239599	50.07650102	30.39760412	28.33932036	27.19868073	22.66421341	18.13230086	13.36625274	9.818705298	4.426572772	47.37151815	50.13519214	47.26392678	46.29127131	47.74556088	47.79078258	45.15685651	47.96447544	48.50830923	47.32377282	48.03469458	47.95869712	46.07172129	45.20704791	46.83814966	46.57108367	47.83530201	46.89424996	47.15422901	48.04636112	47.31689845	46.69608853	47.64521602	46.0315592	47.68711991	46.29966736	49.32116795	47.1484096	49.65772809	47.11610508	-1.210578208	-0.068219804	2.292050627	0.188459691	-0.422409531	0.493759429	-0.75497594	-0.341657869	0.053458698
case257	33.72378206	50.73071676	30.56510961	29.77018052	25.82060079	23.22590666	17.08228296	14.86336767	9.25677904	4.256960819	46.83808659	48.19935403	47.56734046	49.15327244	48.08394625	49.07175695	47.52233189	50.17518535	46.05910498	49.68144998	47.52424345	48.43962356	48.10069357	48.52942459	50.21044792	49.6806538	48.77947426	50.19106303	48.92986041	47.14041604	46.26908016	46.8881881	48.63441673	49.11550343	48.60155846	48.99945786	48.39288561	47.45817735	49.25887418	47.63827612	-1.367606986	-0.493435224	-1.302848741	1.395083457	1.505063883	0.013757434	0.806307083	-1.094096454	0.244129877
case258	33.59389799	49.30532797	31.11749386	28.65296644	25.17068765	21.43923628	20.23591633	14.92231666	10.2905614	4.276101793	47.15764908	45.64010656	46.19263266	45.35782333	45.53681858	48.6225019	47.68295408	46.45215309	46.81703236	46.97930655	45.44167629	48.17609257	47.39597424	44.47493561	45.47855327	47.29980576	47.03548879	46.22579664	46.53410359	47.33738978	46.79001955	46.69389607	46.63596389	48.36206526	46.97767642	47.39532287	48.39273711	46.07356657	48.90925407	47.34812274	-0.558620283	-0.127879166	0.293973665	-0.397197175	0.608595324	1.435011902	0.821127741	0.407341378	-0.775075148
case259	32.63802531	47.87368583	29.50390957	27.7800101	24.43545205	21.48864424	18.45533145	14.45807118	8.396059935	3.740459741	44.72080341	43.66047463	46.07907697	45.734672	44.97340097	44.17670736	46.61089496	45.36523391	43.86333304	46.64260139	45.65216665	46.38705248	46.70178606	44.66879922	45.26895346	45.91464295	46.43511636	45.70107634	45.62276804	45.99809216	44.34101553	45.59958296	46.40379366	45.50432277	46.04884609	45.39759328	45.42857883	48.22934502	45.84607465	46.76457008	-1.457879946	0.444252917	0.142552806	0.618690171	-0.250731232	0.673478373	-1.696604989	0.598567123	-1.661632776
case260	35.60915359	51.3527603	31.79055684	29.49330381	26.7720336	22.34338215	19.41458593	13.52652343	10.9699627	5.703109608	49.02470666	48.32203388	48.75791143	47.54802994	51.49360486	48.47254944	50.01164184	47.94401211	49.60500684	47.28921162	49.52478608	48.05972985	47.47936996	48.26188502	49.44922896	48.66842414	49.01493693	48.37497465	49.85286167	48.48177407	47.62379266	48.29920435	48.58793684	48.96629204	47.03143202	48.98194709	49.15128463	48.24186163	47.42757479	50.03696263	-0.712116891	1.629871108	-0.04103771	0.653159359	-1.796032943	-0.436925602	0.34609595	0.091412588	0.026569186
case261	34.75217739	49.93110823	30.83484237	28.79106002	27.03463692	21.79424037	18.18147035	13.99801679	10.66931732	4.947706533	45.51607681	48.13044043	48.59866299	49.01024315	46.36355361	48.64708756	47.04125442	47.23365279	47.82496937	47.99379659	48.06450509	47.02351091	47.41243124	47.39160151	47.29016386	48.34044238	48.49507339	46.06230175	46.15174356	45.9545354	48.7644545	47.76945614	47.05460985	46.85013049	45.96486087	48.46267237	48.24837679	45.47121636	47.15020229	47.77488507	-0.067642244	-0.314188748	-1.13558625	1.334688639	-1.920667446	0.663948208	-0.204073237	1.247497562	-1.035988537
case262	33.92094944	50.35856425	31.55281589	27.81163846	26.67331475	23.4912861	19.08093323	14.13509842	9.3341109	3.53025711	47.0635138	47.87205213	48.30587193	49.03007066	47.92671962	46.19894669	48.18902462	47.75343771	47.92600518	47.38736505	47.20001511	46.77048358	47.32624938	47.97473061	47.87747273	49.8349565	48.05988918	50.05785155	47.54901315	47.86566299	49.80632037	47.08940849	48.12122459	47.3398733	47.93708613	47.98282739	48.34782409	47.81116452	47.63379575	47.57375902	-0.977416251	-0.264199426	-0.591374812	-1.573157892	0.56732656	0.553860331	0.70750806	-1.603566431	-0.294060555
case263	33.38055832	49.40934475	31.7347367	30.06677605	25.77232091	19.77137883	18.5047499	12.62549315	10.15669106	2.887157654	45.9920078	44.71494165	47.22466783	48.62803255	47.47475841	45.7936136	46.12212591	46.08544447	46.00324307	47.29486655	43.9313391	47.66167559	47.56504435	47.28695594	46.0608777	45.32107276	46.35349682	47.09326491	46.77066648	46.98691082	45.39758076	47.25955456	46.54460662	46.62747702	48.5593151	46.65873746	46.46212815	48.11816652	46.75896612	47.05180997	-0.185409568	-1.081536653	-1.250654933	-1.629986024	0.327956735	0.189496268	-0.354698597	-0.892617339	-1.338687219
case264	35.05371781	50.71692032	30.41553202	30.50864448	26.60176418	23.87556391	18.25368938	15.22930833	10.10228833	5.169320091	48.58478433	48.70733862	48.41150946	49.69240205	48.15088239	46.51677436	49.56141575	47.43980932	48.10696913	45.89263618	47.43453743	46.36945044	47.29681156	45.65130604	47.62316308	47.59890311	47.99713908	48.87074052	48.24610855	48.90546221	48.90524586	47.89877328	47.88667559	49.42584779	46.57632019	48.63223452	47.84716549	48.43416135	46.5967967	46.97262697	0.016689452	0.734625112	0.015041081	0.736142582	0.794615583	-0.032576356	-0.653810365	-0.869775053	-0.021920418
case265	33.79476473	50.03505793	32.25561447	27.08066015	25.22937827	22.96181751	18.04468997	15.13370657	10.11102294	3.405695077	47.44180524	47.12378207	48.7103297	47.17394155	47.80207697	48.40755538	46.79376625	46.81516593	49.60644843	48.49581006	47.33603414	49.77647536	47.52360356	48.44892896	47.16707496	48.1765433	46.92121368	46.81358465	46.95836763	46.1530529	46.33548945	48.22228317	45.60534703	46.90170041	48.35165196	47.1301741	47.77550876	47.71010461	47.02012214	46.80779187	1.809775696	2.04013608	-1.15477264	-1.070498172	-1.252778273	0.181110412	1.107800934	-1.661471288	-0.074933426
case266	35.50270286	50.66838928	31.27458398	28.48826001	25.94306247	23.04971892	18.83722181	14.94858161	11.01524167	7.040826603	48.2974134	46.7548524	46.88462181	48.65015025	47.57108794	47.38127789	47.02106004	47.24684998	48.79946596	46.96848352	48.19967214	47.67128922	45.24102754	49.2155813	46.9277604	48.52768727	48.42015603	48.09976285	46.00963043	49.87097451	48.78648792	48.73168769	46.94213516	48.63395629	48.10172769	46.74743403	47.46478822	47.93046924	46.4251226	47.23812286	-0.957309849	1.462424299	1.520049088	-1.906653967	2.26491544	0.669421698	0.138377141	0.800653095	-0.949584003
case267	33.25268339	50.03954273	30.74130332	27.86810365	27.05117697	21.60984625	19.2663715	12.22870579	9.098276399	5.410630262	46.10363969	47.58215027	48.80909773	47.60694601	47.57372484	48.43711517	46.29730597	46.95276408	46.73018776	49.15979141	47.34241453	47.14973199	48.86754186	46.82201567	47.23034723	46.24208099	48.55696127	48.0017329	48.15358681	47.8009389	47.29488506	48.8012294	46.24952399	48.51590752	47.60493904	46.54279133	48.66546186	45.77705049	47.74320071	49.86157048	-1.793690759	1.236457068	-2.148935326	-1.496015707	-2.697969033	-0.516972064	-0.969129552	-1.318408696	0.405560016
case268	33.62964659	50.20796797	30.10717547	26.47815389	27.98530147	22.34965829	19.55311445	13.58488092	9.607095566	5.363555003	48.13676453	49.10008691	47.01984399	47.46216125	47.69789386	47.53238891	48.10581988	48.63022892	48.62842213	47.8083248	47.65001339	48.32610768	46.92495857	47.04078653	49.52067441	48.41092455	46.94644817	46.54737567	49.06564321	46.45930416	48.04223768	48.48324292	47.30548341	46.81836445	47.66099995	48.75357778	49.18932367	48.52947963	49.51381416	48.62432796	-1.529726677	-0.779205914	-0.61028255	-0.914720005	-0.861416439	-1.589194316	0.29923668	-1.47416716	-1.366855273
case269	34.46299408	49.43259078	30.95108935	29.25877905	25.77085927	21.55135604	17.04715604	15.31657863	10.04609408	4.254233154	46.12026779	47.57524522	48.19293523	47.0848069	46.6996232	45.54378172	46.8947154	45.98356824	47.08115782	47.75090204	46.34901324	47.72533167	46.37451678	46.83914847	47.21103713	47.20827885	46.17220589	46.81774227	47.5073086	45.96278698	48.23839741	46.74970916	45.80119622	47.307033	45.36474423	47.26073782	46.39551282	46.40542303	48.48123738	46.88933287	0.695647327	-0.008490646	0.157578856	-1.121310471	0.263980746	0.253026884	1.37054491	-1.441480476	-0.249237577
case270	36.52165173	52.24871906	32.6855498	29.58515356	27.74985215	23.5588029	19.59193708	15.12456432	9.924909144	4.308652315	48.58630784	50.43066446	50.30141964	49.49826152	50.09238432	49.63840095	50.00553699	49.28651314	49.64090297	49.4456877	48.58731442	50.34272886	49.30252762	49.99752092	48.96405996	49.69116904	51.21175357	48.20582522	50.36822906	48.62315063	48.37255323	50.57699081	49.64623506	49.90886716	49.45723916	49.65557363	48.32629031	49.01235699	50.50676452	48.80700378	0.707595688	1.721714202	1.880591678	2.641708119	0.121415511	0.22126244	1.078976438	1.905702764	0.129714808
case271	35.2974801	50.88094672	31.02999827	29.05232262	25.67990699	22.28070506	16.428906	12.86271124	9.809405985	4.579493043	47.96771932	50.42358937	49.55463659	48.36874466	47.87394737	48.92522897	46.42655896	47.36875483	48.60627053	48.14286927	49.93529758	48.98879283	47.0434226	48.2837638	48.59021522	48.09465205	49.8179053	48.59843418	50.17067635	48.82636702	49.3174429	48.47316387	48.17782964	47.03417611	49.3613321	49.15415682	48.67625303	49.44482606	48.76033905	48.4562735	1.260663681	0.179458612	0.997490623	2.037699041	0.713558783	1.220643908	0.108091563	-2.049914204	0.867021993
case272	34.01598183	48.31937727	29.7872591	27.35082164	24.26577179	21.04147296	19.42508486	15.13968888	8.970243427	4.739252464	44.34648311	46.37514842	46.01404718	46.7667078	46.22737044	47.85635882	46.04666689	46.75091248	46.32166387	46.22416799	47.54795927	45.91310198	45.95297735	44.86524866	45.90226287	45.47455787	45.88737502	43.29763203	44.12868884	45.72991919	44.89910831	45.64698674	45.71452482	46.1348309	45.76224511	47.00353584	46.77012955	45.70932658	45.7429163	46.53839694	0.065561233	0.518018325	0.715335931	-0.346859053	-0.932507111	1.687361666	-0.780729367	-0.715505277	0.963800349
case273	33.43527707	48.96977876	30.37710247	26.87398482	25.79911766	22.52291022	18.72582884	15.14662558	8.63868653	5.163434785	45.60108949	45.26677594	46.5624226	46.58824157	45.53237712	45.97364416	44.45768477	46.89543269	47.27683786	47.14618247	46.90226615	46.36639039	48.14782255	45.64760581	48.35647985	47.0444947	47.50799594	47.40402414	45.94662369	46.96937883	47.46254627	46.11701463	47.4158823	45.94318744	45.42565865	47.51847424	46.85377414	46.5015072	47.11397467	46.02334765	0.488882417	0.486757854	0.700800855	1.523646266	0.744103707	0.110790983	-1.051385384	-0.766490746	-1.392486941
case274	33.73545443	48.56777018	30.4696188	27.78100158	26.1674769	22.42689481	19.95504448	13.33787031	9.914321977	5.011918895	45.98126349	48.06033801	45.93290234	45.09671068	47.0526712	44.87856666	45.73270836	47.92114869	45.15496292	46.29065577	47.38665352	46.37696573	45.9519927	45.2549829	43.03238617	45.55014558	44.95510774	45.01601079	46.80350559	47.17755532	44.90710349	47.18527407	45.38308738	45.79887049	44.73159116	44.95734149	46.05866775	45.50509963	45.90661627	46.16551646	-0.478814609	-0.691614361	1.788784749	-0.596795484	1.734698597	0.553167906	0.218213611	1.512358012	-0.269183084
case275	34.01410009	49.62018989	32.08148025	29.25028619	24.80358353	21.22401012	17.14313967	14.36901888	9.86512386	4.805748749	48.09497986	46.88773571	47.63672223	47.30829785	46.39806059	48.20821943	47.19910457	47.67976586	48.89508844	47.1809727	47.8628717	45.26139876	44.66696162	46.56083063	45.84463292	47.47489451	47.51307796	47.62827513	47.38443905	48.95777017	47.39189135	47.38967355	46.1571782	48.69202125	46.54577094	46.72654418	47.34615541	46.9553445	48.36302987	46.53261327	-1.750067294	1.240359055	0.791999473	-1.771289161	0.385333786	-0.392920763	0.074049684	0.561853831	0.45545492
case276	34.2590678	49.29115594	31.5190817	28.95319045	25.78233821	22.5696287	17.54257065	12.52998646	8.3484037	4.389731186	46.22261744	46.94904381	47.22316334	46.36403808	46.48749174	45.81601502	46.89639389	46.18796916	45.50543469	47.24612343	46.74532341	46.95035985	47.79624071	46.20000399	45.73668022	46.53285151	49.17321009	46.12639922	47.01679586	47.57574703	46.86853685	46.56984581	47.86469333	45.92599234	48.44295754	46.97832897	45.61264687	46.27217213	46.5696321	45.80917688	0.098238956	-0.22116017	0.548419829	0.449782932	0.222822457	1.248721751	-0.041461649	0.72258456	-0.641777964
case277	33.43483161	50.34854899	30.18606696	28.54489612	25.16866312	21.98071312	18.13288786	13.13729089	9.372114529	4.748894671	46.95765844	48.2490916	49.12330001	50.1657302	46.64286074	47.57158946	48.53720137	47.4020873	47.10438001	48.89249662	45.88067393	46.67334048	46.39634779	47.5460432	48.43812378	47.62784177	48.03103961	47.23767705	47.29845394	48.1251385	47.88456819	46.32980693	48.41921396	48.55886	48.4685353	48.72833282	49.63075258	47.21926394	47.89178711	48.69037963	-0.320262921	-0.49809672	0.258142428	-0.766321962	-2.238292839	0.882068729	-2.24523507	-0.374221335	-1.668367741
case278	34.77193998	50.21886369	32.07121356	29.3240235	26.19748146	23.0809092	19.35691585	13.56772847	10.53817528	4.3861175	45.9467067	46.18900131	49.91178821	48.19842687	46.99242978	45.47886157	47.98949623	46.13723437	47.80477382	47.68680768	47.81950863	47.51972627	48.22275565	48.79998147	49.19617275	47.6430703	47.65195536	49.36993291	47.30645019	47.42551288	48.8154823	48.85236709	49.68714212	47.13734589	47.56586924	47.51776566	49.21237164	46.84003964	48.05488499	47.82259943	0.239249955	-0.548068031	-1.135036262	0.919454001	0.604981459	0.085856856	0.697549823	1.242419434	-0.818305317
case279	33.41679084	48.51503764	28.60125589	27.88784915	24.74780778	22.11913581	18.04703907	14.12798873	8.33841465	4.700579895	43.79667343	46.40752302	46.45050706	45.04363986	46.8293863	46.36312821	45.64763004	46.39335455	45.49200634	46.08797217	45.27511471	45.80351472	43.41145835	46.01527641	45.97808633	45.84812482	47.31565714	47.13059926	45.6106759	46.79220417	45.53917861	47.28963511	44.65232086	46.27059143	44.53961732	46.73834207	45.30114755	46.37147208	45.67839181	47.16794915	0.36234568	0.340717245	-1.174486464	-1.520282935	1.446356173	-0.157426798	-0.045357947	-1.108221754	0.046985853
case280	33.80215002	50.82743248	31.72909933	29.84422621	26.33736967	22.65041513	20.00403535	15.69086873	10.36217906	2.879993008	48.95412634	48.95817937	47.19935434	48.28251054	49.03911037	48.46142032	47.70484857	47.21178726	49.59320604	48.17329369	49.34717627	47.4308188	48.28821025	46.94933443	47.21092763	48.97930199	48.02817864	47.26753535	47.58497177	47.65664665	47.63023428	47.68879911	46.41719049	48.90536474	47.22097986	48.6078052	48.57409937	49.66413593	49.94340642	47.5707004	-1.204417047	-0.721038067	0.287426808	-1.773667297	-0.362699838	-0.720269405	-0.1895698	-1.148246167	-0.078422258
case281	34.97706552	50.67170262	30.15259076	29.5834961	26.31735335	23.1731426	19.53142891	14.71140404	10.38038506	5.860662694	50.27436246	47.35533915	48.07049519	48.84442612	49.12099889	48.99160796	49.87897757	48.0651083	46.79634448	48.07760267	49.00187701	48.95045119	48.81253089	48.70839384	49.09139677	49.2650951	46.5910872	49.19141639	47.80360381	49.71010111	49.18047445	47.08971134	47.33859416	49.09672455	48.31252173	48.86051794	48.10673566	48.07351228	47.03796787	47.82098713	1.6313498	-0.038463961	-0.732358903	-0.06970977	1.287130051	0.217724761	-1.394820755	0.537234383	1.394756186
case282	34.65707532	50.5374042	31.28898019	29.02093656	25.201553	21.96868331	17.39061381	14.3820516	9.460246367	6.004183332	49.51888081	48.19450421	47.54493776	47.9966654	47.08809653	51.04309695	45.45667578	47.7313271	47.7609168	47.34486801	46.74434118	47.40606841	47.51846869	48.16372697	49.1079163	48.31182748	47.04660327	49.19320485	46.48404412	49.48955204	47.33929364	47.17665278	48.61045959	47.13848572	48.43593882	47.60772888	47.38361282	47.68144237	47.2526473	49.16886241	0.714861849	0.399883848	-0.730767017	0.781260734	-2.151757195	-0.152005547	-2.055412592	1.545995769	-0.297043068
case283	33.8298839	49.0950549	30.83461312	28.48035572	26.50085307	21.55755205	17.75523508	14.19724783	9.154578213	4.605612562	47.68128231	47.03720282	45.91168847	47.38533705	47.16407471	46.8338486	48.17553739	46.40009681	47.46901122	49.0624342	47.51335906	47.93866553	46.51039722	46.97167561	46.73020006	45.67429106	46.09728134	45.74822849	45.349288	46.70933496	46.15148478	46.45439811	46.48527724	46.65161155	46.4391388	48.73938848	45.57276479	45.96476095	45.01441535	47.18070445	0.179527961	1.638447563	-0.632487426	-0.201100882	-1.852096688	-0.814306934	0.431084192	0.833103157	-0.143179132
case284	34.05938343	49.04937005	29.56710918	26.43075941	24.8608157	21.41865981	18.56962591	14.27503924	10.92349858	4.024061721	47.67901628	46.08865045	47.40880496	46.23206933	45.45352639	47.4584884	46.01626168	47.28193369	47.38860629	47.04605861	46.96325209	45.11664459	47.71233251	44.64376523	46.45520256	44.99139	45.96202523	47.03386239	46.05847876	44.99563454	44.7189065	44.79098061	46.77798227	48.29829105	46.34547028	48.03560517	46.90403278	46.86007824	47.49115673	45.83387626	0.774295495	0.635312377	-0.88011743	0.64452235	-1.312514975	-1.830940173	1.252162541	-0.381334694	1.161631763
case285	35.38559784	51.83921009	32.69173893	30.05516117	25.48839492	22.22373563	20.71243362	13.3858163	9.90285551	4.927405517	47.3536963	50.21154628	49.56600356	48.86459871	47.51368691	48.40073718	48.3852752	49.64862411	50.55524428	46.92057428	50.83210593	47.70691843	50.28698609	48.02337631	50.09480265	48.90311712	48.40005344	48.76229242	49.80070297	48.92110477	48.52974223	48.29956815	48.68993519	49.34608279	49.781089	48.285595	49.28675503	48.64429402	49.5603925	49.8158796	0.170716493	1.607661486	0.016996225	-1.11908069	0.987568044	1.425644942	-0.699820955	0.723731897	0.421053928
case286	34.17771694	49.90380429	30.02436504	28.35650499	25.29498595	23.29519827	17.50064349	13.58191598	10.79223234	4.679274521	48.21338111	47.48103586	47.19675839	47.84260952	47.54315968	48.7370407	48.0582355	48.70309825	47.15802822	46.58403415	48.19551612	47.90290268	46.53771283	48.59438304	47.62610551	47.82540868	47.58437955	47.04630855	48.0927083	48.7073202	47.08179296	46.24136577	47.509351	46.77446625	47.13542243	47.36281856	47.67709969	47.21623985	46.24191791	48.74744741	-0.451295653	0.718576972	0.66209285	0.923517345	-1.11869628	-0.078202089	-0.042952442	-1.724253421	-0.258483534
case287	32.91117859	49.48028111	31.24452832	27.83324917	24.76380391	23.37454552	17.62528438	13.67513481	8.300721326	4.629466031	47.86709585	46.57148516	46.67555125	46.04725643	46.34004902	46.49240628	46.36291824	48.02827046	45.59557668	45.44369839	47.72381225	46.90797384	45.87078797	46.83384196	48.09469758	48.7582322	47.7060284	46.05556545	46.14673298	44.97947712	47.18810295	44.55877487	47.09229006	47.19152172	47.86854041	45.86369975	47.6720867	47.86999899	48.67177859	48.52034498	-2.29428356	-1.27190097	0.253840127	-2.310936722	-0.281161395	-1.186958457	0.050818672	-1.297592379	-0.737840746
case288	36.18415894	52.03338441	32.4744406	29.9939961	25.23746338	21.31277692	17.90133734	14.5448415	10.07353634	3.639472486	49.78305778	49.30374136	50.02568724	49.61459513	49.5607152	50.83087921	50.56882255	48.53130715	48.69437961	47.37753077	50.01939621	50.37520345	50.18555892	48.46879971	48.16351904	49.37506983	49.3358661	50.11097171	50.62714089	50.28392393	51.05410871	49.52066654	48.71451179	48.44262688	49.51689266	51.71610261	48.64497529	49.20508486	48.98326897	48.94657194	1.120545305	-0.216905747	1.728054738	-0.686601984	-0.081667068	-0.628766946	-0.497292495	0.010204782	0.156625148
case289	35.32292128	51.33725595	32.9886122	31.54850613	26.97211653	21.74454249	19.25831618	14.52609996	10.66609957	4.442171632	46.42850332	47.5435344	47.83393993	49.48865126	49.2553963	49.49782124	48.92421094	47.62067897	49.95893229	49.07466726	48.30198802	47.95898465	48.63189299	47.06281403	49.748691	47.16204635	48.87439275	50.15713099	50.20325639	49.4037051	48.73414256	49.57900173	50.04810042	49.11740085	49.03578361	49.63046945	48.68655447	49.51555	48.13140503	48.88667095	0.369002385	-0.548720799	-0.128810061	0.548410419	1.295334882	1.49189085	-0.260848133	1.216046499	-0.24143393
case290	33.4868498	48.8093425	31.13312625	27.4570077	24.94587041	23.24765772	17.83731115	14.86305732	7.059854025	7.596190942	45.98785321	46.35424239	44.86091549	47.133118	46.99645873	45.68937363	46.18515951	46.54916133	46.39925019	46.14476566	45.97910114	45.2620011	47.51801114	47.1594031	46.57642699	45.01267792	46.02645624	45.8533772	45.96037911	47.90737204	47.34974588	45.8826826	48.74277504	46.77222599	46.20443438	46.24123928	48.37295665	46.40296374	46.92701118	45.14004235	0.330812043	-0.83584305	0.863854199	-1.560960436	-0.37495028	0.416626798	0.106925557	-0.366636646	-1.795641258
case291	33.70837709	49.84126013	30.59281908	28.20161006	26.54390223	21.91027715	17.58956701	14.65481715	9.354089696	4.66062981	48.01448279	46.5927051	46.16762482	49.02260123	47.4984949	49.29635489	45.96940946	48.38708514	45.77436007	47.37641891	45.16251159	47.70234368	49.14993642	48.82104033	46.11251211	44.74221065	48.42715427	47.21674942	46.35337731	46.78037522	46.97363651	47.87056767	47.54507089	47.52659485	47.60537195	47.54874597	47.66995646	48.63924436	47.50278547	46.55189365	0.445102187	0.146983023	-1.115977852	-1.229250891	-1.177621296	0.678726354	-1.419014656	0.615979432	-0.72618439
case292	35.73992468	51.67287182	32.79403826	31.50352055	26.44156471	23.61303546	18.20755373	15.57860254	11.48007463	4.566505817	49.57368413	48.70681395	48.90053919	50.2598453	48.47650225	48.31202196	48.64817373	49.69118266	50.39626732	47.37183072	47.69369873	51.44096512	49.65277575	48.16615311	48.06712767	48.66728357	49.11664261	48.73039178	48.82143168	48.6487902	48.63125973	48.42515996	50.52977622	49.84272981	51.14211456	49.32480142	46.7759915	48.84244102	47.91884818	50.26255428	-0.220593223	0.989196917	-1.485626177	0.751784739	-1.239248282	-1.675157878	0.344446785	-0.068943589	0.624218476
case293	34.93940662	51.03409654	31.73996998	29.27410203	26.56051905	23.49975546	19.65961982	16.81387742	8.792757062	6.382634373	47.65708628	49.87999976	47.50125228	49.03466199	49.45335201	46.86713198	48.6894506	46.95922371	48.94053798	46.61953413	49.36569551	48.7484338	49.8141292	48.37501516	50.1907629	49.47762844	48.47625015	47.27714791	50.36858288	48.84733856	47.27125371	48.51320842	48.91122275	47.98641245	48.44382733	49.20895336	47.92434602	46.95880721	48.18189084	50.16173516	-1.456975378	0.215087526	-0.061633314	-0.636415153	-1.078968307	-0.257128153	1.08731461	-0.283786366	0.569032624
case294	34.38989366	48.57068353	29.95283109	27.54900549	24.20951846	21.47346999	18.50519222	12.77536927	9.084389726	3.070489983	46.59088076	45.12296608	46.96232878	46.47179833	46.45748433	45.66932388	46.14244312	46.19464717	47.59327201	45.64409144	45.85581626	46.50817334	44.93104905	46.27295374	46.38169964	45.6773874	44.44956149	46.50465329	46.06289064	44.82408545	46.22278207	45.49445029	44.78236869	46.47274281	46.50769734	47.15375743	47.73598116	46.34361758	46.30551179	45.33775781	0.72128405	1.086267581	0.128129443	1.407474695	2.314431381	2.58830052	0.238508493	0.488856313	0.032974687
case295	34.89676301	50.85580086	30.42959765	29.70168391	27.86652799	22.7837184	19.50803004	14.12549714	10.6962676	3.520450377	47.72443705	49.09617287	48.58545953	48.53564673	47.25122664	48.37666278	47.17465445	47.04607271	47.06348437	50.88916104	48.46485597	48.57359586	48.81677466	46.96123698	50.16877462	47.27881187	47.10381274	47.35204963	48.48671316	47.08592125	50.28273586	49.98262772	46.8196987	48.717532	48.87955947	48.26908202	48.50359964	48.27532255	48.27475184	47.11596645	-0.197570968	1.126024768	-2.278336987	-0.861721485	3.153666916	0.040847408	-1.698964161	-0.596424414	0.945725116
case296	33.81790904	49.28924392	30.05606536	26.91331311	26.42259796	22.55069233	19.09253135	13.74612067	8.851642247	4.56058333	47.19044741	46.16133728	46.9815781	47.93641371	47.4645153	47.21777887	45.50817258	47.29503642	46.83686282	46.54459078	46.73553434	48.69624352	48.57862318	47.79276654	47.40066389	47.76669174	47.16387122	46.63160005	49.09168932	46.97643341	48.2120009	47.05909177	46.95328792	45.92032866	47.89262549	48.94793629	48.71737505	47.80518986	45.70433	48.77804893	-1.208903652	-1.5134089	-0.090870932	0.948965237	0.40157755	0.504073586	-1.248912321	-0.919124586	1.036137698
case297	34.11161183	49.70346679	30.96645107	27.66253449	24.02367475	21.57124102	18.72145194	12.43141203	10.32138142	5.277583558	48.21810401	47.48260117	47.54852993	46.25779216	47.12432308	47.4729603	48.10587146	47.55669122	46.88870297	46.45258391	47.43780267	46.47290276	45.2470063	46.1407136	46.95152581	48.67308789	46.28328455	47.68145121	45.90237071	49.16530127	47.52362879	48.64952997	47.21112572	47.54639313	47.92171671	48.02721904	47.78155655	45.35594537	49.17186047	47.69792593	-0.887962859	0.421281031	-0.610476218	1.89775229	-0.975442921	-0.437641469	-0.006130267	1.51810322	-0.968915078
case298	33.09768907	49.83364737	31.05785981	29.1862366	25.93189776	21.61627644	17.5957384	14.68392719	10.13673287	5.507965205	47.57555884	48.612601	46.19818117	49.10099215	47.69850789	46.85599106	47.233233	46.19829305	49.08819734	47.62412958	48.65575663	46.75220059	46.33470016	46.24054591	48.37191273	47.33682459	46.09199237	46.43371495	47.86619577	47.86385865	46.08300629	46.67925762	46.19814854	47.75531908	48.03918909	47.33180763	47.20851605	46.56388643	47.42370724	45.88147525	0.633695715	-1.890038365	-0.497931351	-1.684289523	-0.457039093	0.459122515	1.07307253	-0.382899464	-1.45824889
case299	35.19241602	49.6582373	31.89086603	26.56233562	26.4117388	21.71435429	19.32294543	14.43281201	8.690748214	4.745114609	47.4973067	48.28004094	47.34120591	46.76625249	45.93388674	46.72462183	46.85438686	49.1977189	47.6374489	46.31555434	47.34749302	48.4227419	47.94052281	46.20628961	47.27391125	47.14476346	46.88862217	47.81193561	48.05250007	46.80755192	46.72540726	47.52829584	47.16988956	45.30768844	47.27618074	45.16007296	46.81610545	48.20709811	48.46101232	46.37742014	-0.147405402	-0.028082961	-0.516067142	2.287727357	0.370279411	0.936478434	1.250096915	1.722639338	-1.803218387
case300	34.81861238	51.39193458	32.60550887	28.97270201	27.07357245	24.35256999	20.39632535	15.77036666	12.02798836	3.960773956	47.84551571	46.74035412	48.98040082	48.70673293	50.76061554	49.63597542	48.77064266	47.4522492	50.00155851	47.95386779	47.69935355	47.33684506	49.44627419	48.26771597	47.93292048	49.24435254	49.30836475	49.00117091	50.77130486	48.70958963	49.25321549	48.48243044	48.62540281	48.23607545	47.63939513	50.00428284	49.6756034	48.56727211	49.01212524	48.15679376	0.135816623	0.009732643	1.198436811	0.210333323	-0.072569509	-1.297024711	-0.947464681	-0.968744912	-1.493191938
case301	34.95197083	51.00180338	32.83595358	28.9311597	26.98354296	22.700186	19.68266531	15.72613922	10.85932026	4.673009713	50.11710035	50.4345912	48.82151643	47.71000148	48.17343868	46.91158443	48.62253903	49.09708269	48.65740517	47.56530124	47.82119473	47.01533716	48.45473444	47.79709167	47.29508136	48.77158156	48.1817457	47.18715371	47.8984001	49.10765605	50.18223785	50.53095517	49.34832011	46.57657534	46.70835325	49.39209319	47.82017669	47.37355176	48.33483764	48.9613772	0.397260664	0.865125605	1.394725862	0.500956848	0.389160332	0.215385025	1.271317621	-0.124585725	0.626681139
case302	36.04850104	51.89369416	32.2998514	28.06135821	25.84448687	22.64060163	19.96687205	17.10295727	7.714312831	3.79778431	48.51461354	49.88694738	49.94338744	48.89906132	49.56118619	46.60990649	49.09638968	48.45092507	46.87556944	49.50159216	51.14613892	49.37961414	49.60975916	52.23432856	50.52802201	49.53435848	49.26499118	48.78451944	49.63861079	48.82893289	50.31273522	49.12257246	48.42698877	49.98807998	48.29309602	46.86384666	49.33649193	49.12237464	47.40615485	50.49234446	-1.13033483	-0.18435666	2.200152126	1.635860704	0.098033692	0.458593339	1.443279432	0.601040222	0.861929731
case303	34.996537	50.08418922	32.15544743	28.87187406	26.51177687	21.95726299	19.01685778	16.0845833	9.572655308	5.241549558	47.13890476	49.26832823	46.8707203	47.21017569	46.53394683	48.19939632	48.79767984	48.87352994	47.53031796	46.8664924	47.80609294	46.87195421	48.74793983	48.24581983	46.89572406	47.69740903	47.27087659	47.33822733	48.18365118	46.64051729	48.77884944	49.28100526	46.65201216	47.36832987	46.28864068	47.36994222	46.26510602	47.7980282	45.34119325	46.77313819	0.407929839	0.805165167	-0.437820344	0.220026442	2.175770129	-1.611691572	0.258482018	1.028744416	0.737586466
case304	34.42354159	49.39444024	29.96475546	27.01805677	26.10429114	23.55665405	17.45947285	14.86929569	9.928478566	5.693148644	46.87561523	46.39491416	47.66958444	48.63757271	48.37765692	45.27021626	47.11925749	47.55957348	48.05819053	46.94471122	46.51822378	44.00686094	48.45655839	46.35577681	45.658396	47.50058831	48.4278138	47.33153615	46.84281535	48.52743166	46.18726952	46.0683216	46.7068006	46.42192798	45.59526104	47.7510155	46.03356514	47.51322905	48.47600158	47.2002701	-0.79138889	-0.451826457	-1.289815222	0.706314399	1.938704519	0.484320714	0.042176071	-0.734296415	0.640902839
case305	33.40550842	50.14077896	32.04808915	28.77518512	25.60095496	21.32489427	19.56279698	12.11943862	11.60925257	4.113719434	47.08115616	46.66410707	45.85749557	48.57203604	45.8087571	48.20074949	49.08284971	48.10959127	47.76314648	49.23744258	49.05168256	47.91484456	48.40431914	47.04072262	48.33089363	47.29948147	47.04752011	47.69250277	48.6957277	46.46425142	45.46420069	47.44172428	49.17926288	46.3571292	47.88752267	47.95028009	48.63806136	48.20068752	49.30333353	47.06855243	-1.476714256	-0.050925194	1.000165974	0.036383861	-0.575663642	0.331036726	-1.107777879	-1.023522564	-2.158574222
case306	34.53625281	49.31566713	31.7051198	28.10444573	24.64777039	21.1271196	17.58752894	14.11990874	10.22173951	5.754788013	45.1798429	43.88679033	47.52588508	45.92676298	46.03827643	46.82615032	46.13055929	48.31934415	44.73972412	46.6114893	47.47803591	46.39174909	47.0320427	49.29360406	46.71951489	47.83133185	46.1492943	47.65728391	47.70301323	48.17363923	46.01296053	46.61945884	45.80555834	48.07951573	45.26615667	46.54317484	47.67951069	48.18733304	48.02878626	45.51841431	1.049214945	0.168590143	-0.365688708	0.853374738	-0.787619068	2.157048123	0.991440692	0.799692724	0.765702689
case307	33.12355148	49.83499342	30.85128454	29.56711605	25.00554597	23.0773966	19.0131398	13.37590227	9.625303844	4.668608434	47.30522703	47.72035974	47.32142176	46.87129509	48.90227768	46.86515527	47.10280927	44.95765233	45.82829886	49.26702632	47.69573984	45.53902594	47.42398931	47.94534489	48.12312247	47.43074208	47.41930809	48.77839239	47.93635294	47.17376611	48.09050488	47.924802	47.61824974	47.58554609	48.69837887	47.23792739	45.20149373	48.80750255	45.94002649	47.28987079	-2.436480963	-1.756503878	-0.669189361	-0.160621406	-0.058652502	0.865628014	0.304343179	-0.38311444	-2.703568718
case308	35.4675894	51.37263076	31.31820347	28.86304259	26.39728842	23.70630257	19.72532222	15.71601487	10.39337238	4.421959512	47.03344517	48.92805637	48.01631146	48.220132	50.15332356	49.50225964	47.61399764	47.87549894	49.18396747	49.87404221	47.33771969	48.69883466	47.71989501	48.32352379	49.21156619	47.54322046	50.3466355	47.93623561	49.20373227	48.90137593	50.18554163	48.09807012	49.22651691	47.63803898	48.96397405	48.4353138	47.90023854	49.76048398	48.96391526	48.72286873	0.304353649	0.360478989	1.151890931	0.749991316	0.959517092	1.000685594	0.512820149	2.113491588	1.123613571
case309	35.32658695	49.50720077	28.96318291	28.37744458	24.9495975	21.5007947	19.6259827	15.27589997	11.77510124	4.381031749	45.64529103	47.9955401	47.99396742	48.05379207	46.02904193	46.79914593	48.17235708	47.01979978	46.80774585	45.89915519	47.38551521	46.41523919	48.29704512	47.36926251	47.6698804	47.65760097	45.64962247	46.88447953	48.29986918	45.72258052	48.0103326	47.71359298	46.80659272	46.59718724	47.42706313	47.67914484	47.1463499	46.7276541	46.75929134	46.61590446	1.071912858	-0.333746597	0.609442262	0.71660392	0.311972666	1.495509519	1.016967455	0.362909684	1.195489618
case310	35.04390041	50.664863	31.27119984	28.99731289	25.69996625	24.34877541	18.94178243	15.35570853	8.158566976	4.611229791	47.31221593	47.89279088	49.9057327	47.78393803	47.85746458	49.13166224	47.67502422	47.82518675	46.17982313	47.05834458	48.70350745	49.35302393	47.45106288	47.80294583	44.69036984	47.98207239	50.41649586	50.38645088	48.81253448	49.28777199	48.34149269	49.00948361	47.69173722	47.4037777	46.31633103	45.03382927	47.86931591	46.2637935	47.36031393	48.0557835	0.557416641	0.913054642	-0.175083497	-0.095375671	0.761082289	-0.094169489	-1.107632534	-0.776112412	2.800804102
case311	33.51291001	49.79346835	30.75904556	28.25644475	25.10798904	22.36221955	16.9421251	15.97738909	8.124501581	3.933656867	47.98265558	47.93834588	47.18069554	46.90101991	47.15825567	45.72820944	49.66363185	47.11228619	45.87699745	45.92443462	45.19162863	47.91360748	47.64966429	48.046498	49.46084291	48.07205838	47.6201706	47.85454585	49.00821634	45.39071404	48.04591792	47.34775577	47.02776552	46.42654957	47.78502681	48.49417366	47.09513891	46.27534631	46.46077205	46.7591884	-2.914144196	0.44528299	-1.822198204	-0.394302198	-1.21885768	0.769800662	0.730113023	-1.442517376	-0.340791434
case312	33.90802201	50.38096709	32.44075119	30.28157094	25.63031456	20.79632412	19.97099041	12.72359566	10.4064471	3.995376191	47.23299595	46.92487211	46.98422156	47.37568945	49.91834833	48.01338193	47.33768992	45.75079279	46.09246217	46.62159215	46.57470167	46.20306437	48.34417553	49.01640034	46.93813045	49.72076778	47.10886789	47.69074232	47.67292379	47.05398494	49.37991592	47.4301743	46.93583413	48.25289746	48.76672471	47.03790538	46.60183017	47.04220235	48.76622269	48.89331936	-0.64951692	0.078062905	0.266936541	-2.406753754	-1.063088547	-0.815222753	0.073080642	-0.056990233	-1.086585994
case313	33.26120714	48.71153993	31.04754254	27.73965348	25.03605379	20.86005825	18.12014928	14.26266087	8.874385221	5.221887755	47.0564264	48.44180629	44.92834444	45.85408776	47.57299901	46.37350771	45.63191719	46.89775236	44.80238091	45.9652307	44.97000666	46.44201405	47.24398873	46.89076493	48.32149829	46.50401864	45.78271197	46.88769122	49.20663145	44.9799748	46.5682705	48.25463582	46.06920583	47.27875762	48.40023643	47.66884677	45.89070988	46.38574939	46.23425076	45.61812859	-2.011458992	-0.172107861	1.843498332	-1.709594225	-0.036069107	0.452009275	-0.727843577	-0.150693573	1.531980548
case314	34.59638464	47.98804455	29.11303736	28.38171109	25.77790825	21.20996356	17.49735755	12.17878144	9.666647213	2.92760289	45.45120058	48.82022093	45.74437673	45.07055533	44.63534926	44.99415764	47.71351365	46.34842488	44.98210245	46.34384805	44.78549295	45.59207748	45.83780757	45.08691279	45.89832429	46.47407093	45.41870536	44.50923578	46.24048145	44.92580422	46.40647804	45.25169069	46.2942013	44.88451901	45.1282489	45.50712407	45.22690535	45.28862168	45.74994155	46.82285675	1.746856277	1.520041883	-0.288151123	0.57693885	-1.271305807	-0.78757246	-0.492844806	1.659023714	1.962662586
case315	34.3572251	50.68645737	31.63052959	29.6334748	27.29665633	23.04472858	19.00102031	14.31318486	9.11499468	3.122750786	50.88944343	48.09764614	48.84566203	49.26048125	47.31446056	48.46208105	47.69720482	48.28713754	48.69480455	46.9288999	46.59781712	47.51197843	46.78797151	48.26249154	49.06035123	48.20571268	47.7146049	48.10024231	47.06005573	46.32848566	49.27277588	48.30817477	47.36785562	49.77228328	47.82397254	48.68286323	47.74661911	46.74789729	47.41471445	47.83609576	0.319438758	-1.746814387	0.726254387	0.856541312	0.803960716	1.087551733	-1.168632655	-0.434669429	-1.640183901
case316	35.35671644	50.54108912	31.62013652	28.77817377	26.82460517	22.35463179	18.41386562	14.57346901	10.33573483	5.260357204	48.85204635	48.63198957	48.88330808	46.30311826	46.74527984	47.30776468	46.78724309	48.34474997	48.96559082	49.14682561	47.44790846	48.6936458	47.05652921	47.46608525	46.805358	48.10824364	46.61959266	48.06549933	49.03681457	48.33251627	49.47516601	47.87745853	47.6714992	47.30629673	48.0630064	49.05661283	47.51884506	46.28511593	48.4184853	47.30274134	0.851466254	-0.348905288	-0.488405825	-0.56137172	0.82457101	0.777018066	1.081320245	-0.256354255	0.209773716
case317	31.80966085	47.54504305	28.73817419	26.94552735	24.71334628	20.98107084	19.54954851	15.02880386	9.510253338	4.1716179	45.60379679	46.28232	46.05406983	45.75351258	43.25687317	45.50752516	45.11157737	44.17307998	45.52163298	44.16316298	42.5404731	45.95847427	44.19592595	47.87147337	45.04188816	44.55481579	45.7664589	44.7864672	44.59690948	43.69557475	44.9877842	45.48856162	45.29922943	44.42046527	44.38421288	46.76445964	45.0886661	46.81875797	44.22205961	44.15304848	-0.928340446	-1.042255693	0.535666327	0.875494058	-1.06610351	-0.238032624	-0.141869953	-0.230257804	0.029138816
case318	34.86251304	48.86788481	30.7756723	28.94563865	24.99068228	22.99748706	18.26954243	13.46266043	11.01746067	4.932870874	45.98053666	47.96286467	45.91533193	46.77512517	47.15273977	46.78015417	46.98333405	46.90537519	47.03317316	46.11315121	47.72621045	44.87423298	46.61130613	45.32449296	46.88172356	47.16107623	46.1715213	44.97619474	46.39288821	47.01639512	48.27220148	47.53060239	45.97015005	47.33898052	44.78556876	48.1969893	46.64106446	46.2741095	46.23250442	44.65639505	0.03177745	1.637000724	0.541674336	0.934921506	0.887122697	0.633149206	0.4822437	1.296065718	-0.046145593
case319	33.18365928	49.54244651	30.6979795	27.87904941	25.46627073	24.03392414	17.29823334	14.16674404	11.11462312	5.234808497	46.99382334	46.13550028	47.05751546	46.62092864	44.88561037	46.78434306	47.68870133	49.07887885	48.09589906	48.30975401	47.93708834	46.73010976	46.66428381	47.69736016	47.10699748	46.91839361	46.26288263	48.1357401	45.96747933	46.58581015	46.6624486	46.68656168	46.22759598	46.06095347	46.98039417	47.06480178	47.62853934	46.19210695	45.29067984	47.26827617	-0.957352754	-0.385447059	-1.3865035	-1.094952342	-0.019715735	0.040308033	0.812293312	0.701833123	-2.351813187
case320	34.25272608	50.03016535	31.00753157	28.75145479	26.33226572	23.35712208	18.79330345	15.76716636	9.302630393	5.052591489	47.86377571	48.76223119	47.94373783	47.85192309	48.51387322	48.75380997	46.60311917	47.16751245	49.07867835	48.21045415	45.94023063	49.0101307	47.53729287	47.20177474	47.288879	48.48537683	48.4619146	47.34796511	45.79722582	48.69129947	48.45667464	46.86802184	48.03475292	46.98600266	46.49080299	46.48317399	48.91273024	48.36410461	47.5050332	47.28884717	-0.689401034	-1.9140607	0.73529921	-0.627966612	-0.11309563	0.375365081	-0.275458768	0.138566242	0.589448765
case321	35.37949099	49.94731001	31.68267962	27.62061522	26.59563286	23.63141137	18.92686343	15.51375115	9.332635957	4.326277783	46.966806	48.00184499	46.55217555	47.28281861	47.01348411	48.5253838	47.36651775	47.03225448	45.43673595	47.52985671	47.3704061	47.46179123	48.19679969	49.07998479	45.73882451	44.85784836	45.77508403	47.18350125	46.26167907	45.22811902	45.98355051	47.83811576	48.90120994	48.48164871	47.67442694	46.8008891	47.0100331	47.29235667	46.87155533	47.13260526	0.856821714	1.280477344	1.810618515	0.638784748	-0.281077038	1.178330893	1.393026313	2.174955944	0.399282459
case322	35.47985877	52.07397381	32.32053183	29.9700166	26.72161579	23.73309501	19.64209925	15.4326103	9.565636233	5.292465461	49.308136	49.32489887	48.73857821	47.60281383	49.14881829	49.03180511	51.19993055	49.65162278	52.27259757	48.2841115	49.28174717	49.61626585	49.8541242	49.86577236	50.286356	49.91963832	47.34004486	49.68148001	47.96072161	50.50892218	49.92725247	48.74792182	49.0776199	50.1700883	51.38746528	49.59924231	49.44013661	51.10270757	49.0803341	49.00160484	0.039140428	0.305059164	1.159588187	0.247673774	-1.013295902	0.077005124	-0.926484665	0.159593829	-1.123594965
case323	34.68645311	50.88561937	31.11085721	28.70757667	24.70695669	22.65835013	17.94077651	13.78012169	9.430763203	5.211251733	48.17796654	48.34424593	46.37121886	47.35408269	49.08302726	47.11138664	47.84432096	48.82799063	49.75196771	49.11896058	47.42336982	48.80636237	49.61384333	46.55738988	49.16636331	48.86749511	48.73942501	47.90857108	50.62427949	47.68697906	47.45974389	49.18239293	48.43314501	47.68244937	46.41807235	47.69391599	46.50299278	48.44276547	48.1512151	47.30365128	-0.706065846	-1.503636783	0.570120534	-0.716423035	-0.823228746	-0.174868888	-0.526761789	0.11870746	-1.378958527
case324	35.83709322	50.68512239	31.44501454	28.54424579	26.14215781	21.53249671	18.01336446	15.90698099	9.192525262	5.646121029	49.09815823	48.41812148	47.97319036	48.09785599	47.90129246	48.80347416	47.75799796	47.20407353	48.09995758	49.87002452	48.51029477	47.78746154	48.4123673	48.02949512	48.23742956	49.2134269	47.56803458	48.62045499	48.68107165	47.94692137	48.43253877	46.98879364	47.52171858	48.99968823	46.90074914	48.90487237	50.08829397	47.20567054	48.33207721	47.53054272	1.884766379	-0.467774761	1.193598402	0.59833719	0.505149356	-0.073027696	1.349826528	1.404475769	0.060590148
case325	35.38820821	51.30507212	32.04604815	30.13443229	23.80163449	23.15443443	20.22772597	14.55258083	10.91123838	4.855756527	49.80392242	48.37390501	49.6205945	49.04597996	49.74682123	50.01852996	49.46770023	50.00164398	50.16958416	48.59295929	50.1822087	48.99206327	49.53567184	48.7875275	48.51720523	50.13424492	48.75907953	49.18217306	49.67368887	47.96978273	49.2722927	49.04160569	49.3090259	50.45397779	48.61419941	48.64230809	49.14206194	49.47869128	48.71828193	47.79096248	-0.228744344	-0.873083062	1.117330843	0.501772283	-0.467410161	0.141338386	1.334293223	-1.243942753	0.049223105
case326	34.13254776	50.61855451	31.87845457	28.28753481	25.28988266	24.39611597	19.209148	14.53619302	8.522682916	4.165439708	50.11579916	49.03315262	49.065598	49.30287517	46.26716012	48.47985786	48.3748032	47.88203672	46.62147817	46.0270762	49.3901948	48.76757686	48.53716286	48.35881396	48.26862529	48.67399559	47.16686124	48.9604347	47.07287994	48.63239952	47.0478356	48.02159094	48.1768874	48.35719799	47.1670338	49.10111802	48.7639353	47.85273632	46.83296741	47.35434051	-0.230508216	0.249575747	-1.900407312	0.028557176	-1.636976184	0.045197141	0.125297402	-0.799476108	-0.404485667
case327	35.42756881	49.71316884	30.37153213	29.24660962	26.63528309	22.77162732	20.11586116	14.02830041	12.00599351	4.312023423	47.54747825	46.50795278	48.92735167	46.81470503	45.68941369	45.90505907	48.2713112	49.12705232	46.9486316	48.75534662	47.58954056	46.89862794	47.86475262	48.47277748	48.57627181	46.97752855	47.53421446	48.2530722	46.8168255	45.89943363	47.32252544	48.98864641	46.89201921	47.40335586	47.22932297	49.02944136	47.71945861	47.23847491	48.0047977	46.68700772	0.470243399	0.540279773	-0.021163753	1.410939661	1.179772664	-0.31933769	1.628786762	1.592139981	1.822906226
case328	35.93385082	52.00329029	31.77625236	30.1085263	25.50527364	22.49808536	19.91759075	14.4669913	8.990527534	5.022461953	50.41540276	48.21600501	48.48907232	48.30762487	50.08665959	50.29943041	48.63187956	47.01526397	50.38861042	49.60966278	50.43780103	48.70994936	47.51067138	48.80827518	49.09973894	50.36629474	49.50872856	49.80011604	49.53552398	49.56442348	50.2743312	48.78996556	49.12169643	50.94452956	47.93110294	49.61964377	48.97382086	49.06445922	50.05252659	49.87281678	0.522236545	1.467268083	-0.536211968	1.16452024	0.489213099	2.243075808	1.230383887	-1.247466125	-0.323272935
case329	35.35106214	50.88774322	31.86402771	30.02154326	27.15016648	23.76160568	19.26189736	15.39274227	10.61517675	3.597262014	46.99993512	46.14720843	49.40527768	48.4744466	49.33936053	47.98225389	47.60377807	48.4235094	49.27300358	47.61029479	47.63525883	48.32932294	47.93141859	48.23787499	48.84867359	48.45986197	47.09056054	48.66388652	49.05848348	49.11316088	48.59367919	49.31778956	47.05139981	46.27762609	46.47067552	48.819398	48.89404037	47.55604615	48.4828315	49.67403779	0.374948658	-0.363842312	0.270437779	-0.679766595	-0.117040674	0.466758631	0.853525131	0.651371512	-0.323295922
case330	35.05778322	49.26850064	30.90364004	28.0365796	25.1560994	22.31994024	18.3945916	15.42926076	8.282736996	3.366610988	45.61334136	47.82373755	48.38256924	48.40036007	47.85706539	46.98665962	46.76803309	45.4434997	46.30386045	47.68041136	46.57809613	47.84553331	47.1141684	47.67944502	49.8918321	45.95798597	48.79756131	47.92209738	45.74687218	45.74078588	46.56745789	45.38981888	45.53831663	47.36372033	47.19931457	47.29286417	45.79258497	46.98618124	47.27170781	46.42832346	-0.855005876	-0.52316534	-0.135286279	-0.841915411	-0.440725746	1.804357652	1.44002776	1.288395099	1.104290998
case331	33.60168443	48.53101129	31.06028036	28.55686091	25.40285292	21.57659062	18.80529522	11.91490558	10.42256958	3.302152174	45.13470318	46.64205917	45.54800095	47.13733259	47.23820677	45.44548612	46.90926732	44.53297881	46.3418586	46.36506125	43.83296416	45.96923133	44.98415583	46.26840342	45.99531849	45.90048069	46.15581863	45.70504762	46.2699538	46.52749673	43.62516428	47.14047753	45.8542673	47.89992124	45.93016966	45.70029913	45.93576852	44.89136073	47.57825253	45.7983122	-1.459866982	0.286685784	0.890100314	-0.596646354	0.572623811	0.683516306	-0.094044773	0.868583191	-0.530355165
case332	34.30761855	51.18693341	31.49808508	27.99337066	25.93382784	22.73329544	18.94906533	14.27191255	9.207667168	6.219830346	48.75933004	50.22867662	49.68453988	49.13818821	47.82441695	49.65418888	48.32394554	47.74789155	50.32022355	47.28338422	47.64830925	48.9486743	50.41822364	47.37597691	47.76916177	47.87737158	50.49793001	47.86912126	47.50022087	48.21169934	48.52626676	51.32237365	48.65965441	47.98806017	47.82068664	48.04918715	50.51222095	49.85362506	47.6518098	48.47257029	0.159521998	-0.724235024	0.362810739	-0.018135196	0.503997588	0.044344656	0.507087496	-1.132333577	-1.037289513
case333	35.85927575	51.2198515	31.31216935	30.29219736	27.26582836	22.55741186	18.64516798	15.753512	11.06912062	4.554606702	48.76044139	48.09899982	49.15963477	49.42123435	47.39873812	46.68268452	49.81022659	48.06242647	48.27476978	47.67082055	48.91133576	48.87784886	49.62863522	48.07601562	49.77457316	48.28429649	47.56192438	49.31417886	50.24277011	51.24828506	50.11229827	48.54924083	50.43296162	48.648512	48.21595012	48.78627182	48.14503959	49.52371956	48.75468875	47.20877792	0.108743576	-0.045033422	-0.210165604	-0.306493282	0.976716036	1.820967487	-0.14512886	0.427394093	0.647514333
case334	34.22483305	49.15097352	29.90701217	27.67482704	24.34451598	23.22526415	17.41837744	13.73953943	8.598923284	4.4394171	46.73753035	46.41851906	46.55381439	46.87563906	46.96653549	46.58122532	46.52718405	47.78144917	44.62939597	46.80516424	44.62096664	49.12036144	46.16554132	47.3871793	46.48323553	47.38428265	47.65968129	45.86036572	47.38028183	46.62242392	45.13453726	46.49501753	47.31749669	44.87931151	45.61844215	46.80089881	46.57835077	47.06840805	48.17180518	46.21502156	1.226558415	0.343917695	-0.418483265	0.697045115	1.203882846	-0.882988764	-0.494057712	1.289538324	0.336592663
case335	34.94916524	49.76458798	30.37231531	29.68423685	27.37085015	22.84505653	18.94935273	12.94061083	9.41285766	5.066501035	46.61585137	46.6149382	45.27268337	47.6327046	48.30642369	47.19119632	47.23109351	48.69250846	48.76275704	48.80615503	48.16017807	47.02507828	46.81085051	47.9700867	46.17556411	47.4562511	46.7443515	47.68301623	48.30812755	47.16488865	46.07075491	44.54507256	47.04814558	48.27489828	47.64015102	48.44079757	46.15230281	46.16917511	46.49930994	46.83587753	1.825662445	0.532181697	1.271442445	-1.553281668	0.10470514	-1.75770912	1.073539099	1.287304041	1.669560862
case336	36.83494341	51.27350912	32.80977536	30.46398327	26.93726327	22.96780473	18.11724797	15.65077415	10.18926493	3.911813186	48.54014351	49.39354665	48.98270426	46.85295131	47.58370268	48.242286	48.5765331	49.50888856	50.74447723	50.52027495	48.46462047	50.7850445	49.00435925	49.21331849	50.11342978	50.27237868	49.57244167	50.14997361	49.60435229	48.49992208	48.98828815	47.30150402	49.46448868	49.85695188	47.22859345	48.90807291	48.36205078	47.18124452	48.1940809	50.5255871	1.87757483	-0.168575057	0.200625528	1.340784478	1.275493442	0.307025202	0.906047198	0.815669395	0.329445375
case337	34.31954599	49.72957254	31.64943327	29.01316829	25.89356952	22.62664518	18.91474858	13.61637804	11.38143523	5.268322094	47.81206324	47.98722603	45.49654818	47.64033444	46.77070374	48.78253865	48.14360177	46.68482996	47.4939721	46.29523278	47.61969885	45.44947307	46.88648586	46.90875928	48.81552112	46.0711386	46.05517764	47.8237753	47.57965034	46.60638495	46.36713942	46.53644525	47.86384461	45.62384344	48.43986528	48.33101982	45.92395478	47.27864206	47.81978948	47.20971243	-1.331223166	-1.216259798	0.095834205	0.654208993	0.454323793	-0.40177437	0.1837009	0.331768509	1.195091123
case338	34.51794347	50.46662244	33.20722221	29.43390277	24.4537663	23.02968228	19.60871995	14.56119113	9.239904713	5.926867023	48.13945228	46.29283176	48.84926301	47.50622309	47.64548095	47.93755628	48.58556912	47.45311666	46.39476365	48.4307686	49.49965165	46.73294039	47.1778048	45.97431907	48.61478883	48.05813136	47.09010744	47.23938551	46.33767755	47.22061377	48.23081232	50.63852052	48.6327075	47.48684313	48.17607689	48.07206562	49.08413257	49.72567936	46.60556518	48.03077711	0.243214535	-0.426410995	0.780758758	1.376621989	-0.611131672	0.165402949	-0.616620749	0.117012575	-0.463862434
case339	33.11041305	49.82715973	31.17042151	28.71675038	24.64046146	22.66969726	18.55086461	14.60622537	7.998664996	5.322541448	47.75494324	48.32719994	48.52238522	45.87321571	46.50345414	45.9971469	48.43168894	47.75137732	44.96746579	46.55750623	48.29735415	47.67083457	48.21302564	47.44396226	48.55092508	45.81532338	46.01801296	47.33879751	48.2020709	45.60447119	47.94443601	47.02681376	47.57655039	47.17646435	48.02749132	47.51791113	48.22139869	47.47427643	47.54436601	47.33418377	-0.680339074	-0.533321837	-0.029513202	-0.529857396	-0.163220925	-1.653614169	-0.235024758	0.515242206	-0.560020072
case340	33.94176864	50.95279845	32.87136706	30.08595316	26.31540185	23.82445115	17.67161349	15.28173372	9.274316194	4.86684718	47.16785197	50.06531921	50.38417467	48.97782906	47.80735318	48.81512786	49.48752273	48.60075587	48.54324609	48.95671665	48.78128294	47.64255674	48.75283664	49.8205357	46.4121919	48.96033349	44.70025022	46.85955699	48.65970529	49.25854126	48.23757755	47.33780413	48.43961073	47.07709333	48.41195595	47.74203209	45.98033055	47.57192284	48.52907298	47.44790758	-0.884304053	-0.785843805	0.104840257	-1.206403888	-1.658767712	-0.651759467	-1.412926113	0.424237637	1.33578232
case341	33.98984632	50.1573121	31.45656663	28.50588394	25.39398038	24.01347318	18.56407592	13.09379207	9.538582492	5.025631926	47.26982809	47.63717032	47.06895177	44.8468333	47.44324659	48.50680499	47.42545818	49.41991641	48.48442841	48.9537678	47.15629937	46.23565963	46.15519256	46.87399657	49.20961634	46.99089156	47.86763943	46.40127802	47.54377298	46.85867594	47.61298982	47.23379665	47.11857906	47.8190113	46.09129983	49.63673021	46.37394712	47.65108614	47.77259265	49.39590376	-2.469455533	-0.489611889	0.44096996	0.911947878	0.974505564	-0.693904294	0.697950321	-3.253735004	0.946571462
case342	34.697486	49.28747205	31.16052343	29.44104631	25.36422694	22.05400828	17.52773045	12.09869318	8.889178176	5.444913586	45.2577231	46.329884	47.43252094	46.75044376	46.60916937	46.7646847	48.33534899	48.08333659	47.14729875	46.91161129	49.87627542	46.75012808	46.10683387	46.55531323	46.76224885	47.70978957	47.54167835	46.86820082	47.41577622	46.33136512	47.26561924	48.95535387	45.68190524	47.54694322	47.55502634	46.93015403	47.24677878	47.43056263	45.50086714	45.91420352	0.83734992	1.423435624	-0.24278242	-0.605921085	0.313511619	-0.113086957	0.055335021	-0.04085309	0.596696457
case343	34.85727984	49.95551656	30.97620492	26.43870478	22.81891475	23.11596391	19.39146128	14.37116955	11.10024983	4.563254378	47.95530235	46.51629343	47.70487576	48.86382842	49.09660691	48.13160362	49.07546589	46.96164828	47.74137959	47.74897355	46.33712281	46.79171423	48.58911715	47.60649229	48.24258586	48.49882852	47.16797993	47.92822906	49.14405129	48.77470585	49.28093673	49.68605094	46.65575947	47.60518355	46.09883104	47.48810953	46.68279568	48.17589596	47.91009011	47.52505022	-0.485114389	-0.296361494	0.974402958	0.561918754	0.884497715	1.832435458	0.308751702	1.342774284	-1.077555838
case344	34.21753314	50.07617221	31.21731902	29.31038771	25.86064738	21.51257196	19.13093013	11.91497952	10.13410336	5.180381404	46.44275277	48.21895137	49.10254861	47.77986606	48.93661338	46.72246562	48.94711116	47.58270989	46.8487794	48.07836178	47.02564085	47.26464935	47.20578168	46.71285045	47.77007254	49.45646327	46.54660883	45.5633982	48.4841549	46.67177081	46.82434979	47.5452116	46.86114892	47.81606291	47.73054218	47.83294351	45.9244318	47.93052541	47.11999679	47.40409569	-1.460486646	0.932186074	0.131409047	-1.572107519	-1.580311413	-0.634757978	1.11784001	-2.215215873	1.432034729
case345	34.69719354	49.76663744	30.70518427	28.19156689	25.3102545	22.39739165	18.38193427	14.54254822	11.63449828	5.386421442	47.14645574	45.7699588	47.18431393	46.87041053	48.22316086	49.01647052	47.807835	46.58881129	46.27956171	47.32257476	47.1910283	47.11498907	47.78209202	48.2071092	46.44773312	47.86369378	47.19028758	44.86404133	45.93728963	48.46993849	48.25848429	46.79940518	46.74464815	49.39849427	46.36624386	47.7249259	47.2123556	47.1300043	48.86993885	47.73128051	0.919505267	0.131677162	-0.808752344	-0.836460048	0.428313088	0.585092125	1.327963958	-0.48314112	0.346204368
case346	35.50889561	50.8450101	31.55326608	29.05973932	26.16962465	22.87696812	18.48404159	14.63536242	9.191747688	4.911594631	48.74724015	50.51242626	48.12259835	48.46801616	47.35253437	47.17424309	47.74340987	48.48907866	49.17248634	49.96980159	47.08440473	47.34924687	47.71888344	48.82446617	47.94863542	46.31705233	47.7653615	49.75360639	47.38423022	48.05344868	47.63352498	48.23216963	47.93664458	47.51610286	48.26974823	47.51056494	49.13085478	49.35042179	48.65829594	48.4341147	-0.102943583	0.607905984	-0.191481744	0.858173788	-0.051916891	0.48722131	0.42405549	0.031130159	1.610058131
case347	34.03028082	50.00085682	31.5660355	28.52522858	26.70334139	22.10978993	19.68214317	14.12612898	10.74160948	3.902028567	46.59009732	46.44999202	47.45351669	46.89024314	47.5429665	47.36451657	46.25100086	47.11705268	47.28666188	47.46480553	47.63310646	48.58240068	47.67511027	48.85801669	47.89401465	46.59510773	47.73425012	47.41249681	47.36041876	46.93989054	46.8527312	49.0523396	47.13556462	45.1736951	46.22886592	46.89866595	48.71037029	47.38405581	47.33881266	50.25997578	-1.513870682	-0.372549931	-2.032958461	-0.304306065	-0.201557569	-1.664905895	-2.164523418	-1.876918427	-0.782553881
case348	34.23982724	49.95375998	31.98629176	27.82700599	24.56651499	22.13099926	18.61996696	14.36260491	9.48334346	5.114555024	46.41549919	48.87369806	48.13431895	48.31094985	47.10586499	46.79450129	46.83601933	48.5394683	48.10383907	47.11604367	46.31439327	47.22786217	47.84119556	47.95314053	46.39379222	46.74812511	47.45202637	45.07503232	47.49089168	47.91995509	46.08301851	47.78886559	48.16739895	47.43822691	47.267584	46.68924158	48.4154541	47.99995132	46.75893742	49.14215642	-0.22441816	-1.702552943	-1.623459227	-0.363961504	1.198834	-0.501451585	0.659561427	-1.55715903	0.297225293
case349	33.92052473	50.61447444	31.25833007	29.77162345	25.53900658	23.87329039	18.5649145	13.20071107	8.691323269	5.895137718	48.06763403	48.6610247	48.54187426	48.63158515	47.30168412	47.3808674	49.11028465	48.29266633	47.6059245	46.91069381	46.80695171	49.58522642	48.10295425	45.8606195	47.01670069	48.93035808	46.97510634	48.47399156	49.34157406	46.87908063	46.55343108	48.65791282	47.14445594	49.39857967	50.23681338	49.63943816	48.37533353	47.36726997	49.25940938	48.86507942	-0.105407773	-0.746823517	0.564945539	-0.247830051	-1.70335511	-0.119506435	-0.748981465	-0.22929894	-0.539212339
case350	34.72872683	49.33524587	30.44886579	28.10891627	24.98266165	21.77668545	19.19418131	14.00456282	8.812327543	4.384060374	48.26355318	46.08254815	46.17975578	47.216468	45.35853592	47.6409406	45.4543846	47.70436602	45.23661943	45.57228965	48.17750837	44.89398409	47.46145386	48.24571322	47.9255436	46.76879752	46.47404704	47.87462289	47.70667632	47.28157314	46.50517449	48.45212986	46.79580945	46.99806475	45.45451876	47.11662558	46.04833144	47.08267961	47.32339792	46.91339201	0.403813699	-0.40546809	0.626564722	0.603172723	0.42169285	-0.359181499	-0.212640735	-0.712559568	2.352150056
case351	33.09827673	49.73752735	30.7027539	30.17683602	25.36323426	22.34494826	18.31401789	14.32604656	9.801883191	5.891677877	48.00405525	45.77795632	46.59117844	46.88872535	47.82792686	48.98298932	48.42252541	46.65882049	48.30895237	45.52244337	47.32905889	45.55518497	45.69879718	46.26065846	49.61228448	46.96476606	47.95364357	47.46552527	46.71405714	48.29615215	48.4729179	46.42904154	47.32463746	47.8161737	45.71983967	46.55650708	47.93020861	46.44369583	45.68750126	47.79394206	-0.57267661	-0.027524997	-0.154309963	1.209982921	-0.979246255	-0.130296701	0.465234512	-1.203631368	-0.87822765
case352	34.98289355	49.66585261	30.07299891	28.79897698	25.52113761	22.58287309	20.02746582	14.58331841	10.57947767	4.651150394	45.79765453	47.09021071	48.29789058	46.9464211	45.59397909	46.29176418	47.6728503	46.5019828	47.67754698	49.29085493	45.55169503	48.47398134	46.08644556	45.96558912	46.4815184	45.99603185	47.02483699	49.57222909	46.65138864	47.4608802	48.38880778	47.66038311	47.70860187	47.07957917	47.9714151	49.24364232	47.46078727	48.4104609	46.76251511	47.1013235	0.681498983	-0.285933869	-0.069172193	-0.133305858	0.530146759	1.228235911	1.099954989	1.919738791	-0.492745347
case353	34.16378444	50.3947055	31.21561786	28.23381947	25.8515105	23.05597277	17.89668786	14.90880859	10.87040316	3.926673083	48.46942926	48.66809554	46.20671213	48.36912296	48.10081522	47.20345641	47.92683314	47.42852217	48.20014912	46.91273656	49.23040136	48.77905449	47.18158966	48.09033835	47.34074364	47.55287355	48.21083642	48.43079385	47.96024203	50.96553836	46.93248429	46.5625539	48.55617882	46.86550827	48.64990737	46.53798275	47.14860526	48.85955354	46.46246787	47.69847676	-0.502702511	2.289344319	-0.380180674	0.34644792	-1.360813249	-1.424926427	-2.595381598	-0.24837712	-0.332232893
case354	34.46480616	50.12130943	30.37716299	28.25368249	25.9679657	22.95171404	18.28251839	13.6887332	11.40208143	6.295039122	47.18677968	47.03207462	47.84626407	47.11608973	47.23658115	45.5703284	47.91558949	47.68289294	47.09149305	47.87557805	46.5704226	47.69487937	48.849517	49.18896618	47.17698325	48.5856949	48.71876246	47.33318245	46.64201018	46.80638281	47.68509585	46.68848838	46.2169229	47.79993443	49.4054754	46.81809125	46.66954689	47.19932522	46.19679253	48.92044335	-0.125091215	-0.688574043	0.651917444	-0.253189986	-0.211695838	-1.62769119	0.992209095	2.553917903	0.103076625
case355	37.06495696	52.57816837	33.07758115	29.88276637	27.04906297	23.48768488	20.06617687	16.45474657	10.45054938	6.030326113	48.5008486	50.10179402	48.70150762	50.96325453	49.80229829	48.75490868	51.94482008	50.28926002	50.48938894	51.09814369	50.18709033	49.38067615	49.41071432	53.79346	48.88832189	50.89651624	48.94638998	49.14952767	49.4225128	50.46610626	49.68677505	49.99143607	50.45566253	51.48450602	50.42295717	49.2148481	50.705933	49.1073319	51.12679238	49.41656648	-0.594376916	-0.160301337	1.25211069	0.176428937	0.388628854	0.124354475	0.900309185	-1.361738716	1.091677729
case356	33.6309989	48.93746869	31.38538495	27.84568204	26.3696531	21.11966991	18.21071131	16.32521721	9.120186996	3.699928302	47.44679463	45.12488981	43.3917323	46.86024536	47.7375136	45.69717855	45.72383784	47.53591212	45.95910011	46.31419785	44.82785449	45.43623746	48.05396191	45.67890375	46.78797166	47.51293349	46.87194817	47.19794318	46.71029945	44.39456987	45.91311865	45.87581382	46.83341501	49.03888562	47.03639728	45.44555714	46.51730424	46.42758798	46.96737509	46.21755197	-0.902814123	-1.150512616	1.731026398	-1.857423151	1.893268032	-0.671287514	0.214378515	1.325016867	-0.361749236
case357	33.76424374	49.7838058	31.62431598	26.73884499	25.29796318	22.5900598	16.82716504	15.17402098	9.180071186	5.206504321	47.64278489	47.91715142	47.84199241	44.83296851	45.51566368	49.34903758	48.90241315	48.9967193	47.1751316	46.37893266	47.53829882	47.19851805	48.51839424	47.62439301	46.70101749	47.00662247	45.51874623	47.3388506	47.58147169	46.96718789	47.12715008	46.76842072	45.19230486	44.74133682	48.36570671	46.47140047	46.74607717	47.12120028	46.9282701	48.12524584	0.518898407	-1.68165205	-2.469695923	-0.027581968	-1.441936274	-0.167027824	-0.706701772	0.888710112	-1.907945119
case358	34.20283301	48.4575024	31.23286558	26.94925858	25.42787471	19.88894005	17.67120773	12.59324661	10.64510822	3.778762444	46.52488026	45.76731179	46.29591643	45.23590555	46.05160674	45.34985764	45.54546601	45.40189075	47.34507249	47.37775662	48.02904617	45.98621462	46.89587812	44.5821186	45.94641904	45.70911594	44.48707561	45.33810724	44.62403393	45.64528314	46.61514247	46.64738181	47.08576021	46.79100603	45.44358769	45.23992186	45.98042085	45.20090916	46.36236437	44.27180154	-0.4839567	0.575457826	0.568694569	0.108735922	2.067690036	-0.087886475	-0.064497213	1.988296605	0.982300701
case359	34.32164105	49.69814803	31.40806732	28.07875397	25.21056617	22.05634904	19.01588576	12.89020954	8.136770839	5.286558502	46.523775	48.37007548	47.83555435	46.85901255	45.89701739	44.7567543	45.44459395	47.02607098	47.47883057	47.34701621	47.94729452	47.09571157	46.53819686	47.14899443	46.83085871	47.76436484	47.33175843	47.6615493	45.76249503	46.77324215	46.24729814	45.28891804	46.05921694	45.46920614	46.40562546	46.96345529	47.29467075	47.05035311	46.6000939	49.49381392	-0.17885928	2.101790517	0.28372966	0.981838393	0.109818984	-0.80407816	0.718165108	0.333473666	0.828978378
case360	33.62470208	50.17462067	32.13921739	29.15694212	25.48985572	22.19372918	19.9286252	14.60690951	7.235122896	4.934041495	47.21874471	48.20855069	47.4653847	46.5432389	48.23008856	48.19705665	47.66088774	48.1265368	47.42913547	47.24650309	48.37243936	47.92683944	48.39050836	47.36844329	48.13233082	47.8853725	46.26545998	47.07178185	47.90958597	45.6042323	45.43580369	48.6069253	45.98924839	47.4633371	46.80022171	47.91772487	47.49748095	47.85902619	48.22939522	49.7302552	-0.581360969	0.074665361	0.715244957	0.026522733	-1.834825137	-1.982597757	-1.254593623	-0.423177418	0.027456813
case361	35.04230561	49.76147626	30.14931026	29.08295605	25.80969662	23.15648725	17.60197624	14.28857658	10.23583011	5.642138004	47.12704248	46.78766322	47.84274706	47.491387	45.90395165	47.12543938	47.04022689	48.18343838	47.33407488	47.37037413	45.70928074	46.43881719	47.98441991	46.60535556	47.98321973	46.94549816	47.92873594	44.91117318	47.93915257	47.50489538	47.14688612	45.58736766	48.19107668	46.07728163	46.76830169	46.62340291	46.2168366	47.89795218	48.21969898	48.51328767	-0.012957513	-0.091395701	0.977159745	-0.95665667	0.925251834	0.414761208	-0.201501191	-0.213985396	1.290744235
case362	34.45578415	51.09502046	31.4040155	28.25059293	26.4499922	22.636866	18.93271419	15.31616432	10.95203101	4.775438169	48.99356536	48.33324378	48.66262442	48.66590565	47.79747126	46.7070034	49.09143637	49.40537054	48.81100827	49.90190058	48.1870269	48.99502875	49.78227355	49.28606973	49.09458082	48.26782334	47.28694861	48.56863428	48.45030063	48.67636792	49.10553648	50.38909856	47.42984127	50.65808041	49.75088647	46.72064185	49.14418853	50.38133192	50.38712385	46.70278722	-0.061873705	0.344739417	-2.201174416	-1.021428791	0.983175153	-2.16030718	-0.285548211	0.345501199	0.614579773
case363	33.1603858	48.43109181	29.79539275	28.24319133	24.47384941	21.28435255	17.04671635	13.94554598	9.303138997	3.189729205	46.21046477	46.48747629	45.25500077	46.35671566	45.01825809	45.90510319	46.89566494	45.83065274	45.06207371	46.30502048	46.3914376	45.31885985	46.92048843	46.08473747	46.06966825	45.92016991	45.54373315	45.37536969	46.77791001	45.2197483	46.01792487	47.05711718	45.40180262	46.91083292	45.2200608	45.01139005	47.16293076	45.52943738	46.89781591	45.61538694	-0.118123888	-1.058519489	1.320854183	-0.630847564	-0.362550276	0.272644821	0.560967061	0.535049151	-1.659941824
case364	34.19763826	49.14323176	29.92786248	30.08597333	24.61365571	21.45796539	16.77114477	12.90445251	8.698130872	5.918711269	47.57972727	45.84712013	49.29010713	46.08133039	46.44521559	46.80801097	47.96915114	46.88459467	47.88093191	47.65949905	46.98051787	45.46588314	46.7202769	45.85401556	46.0410993	46.09972044	46.07837425	45.65839672	46.47164798	47.08593288	45.95838972	46.13384826	45.86656908	47.09401247	46.84438305	48.11740405	46.56624319	46.73116338	47.83584517	46.31158939	-1.02480646	1.041621941	0.385388855	0.638088869	-1.093575961	-0.589093449	0.558801559	1.552232992	-0.735256649
case365	34.05183086	51.03559753	31.28886176	30.15900217	25.67889828	21.68243894	19.05405923	17.15516129	11.14352074	5.582776896	47.19462991	49.05635441	47.9743126	47.07396044	49.08857169	48.65605439	48.73445713	48.61760881	46.8049378	49.38020825	47.71020152	48.4225179	49.00205256	47.47035216	48.45080508	47.06647157	48.2908743	48.68852558	47.82724087	51.16224605	49.62307232	50.68136185	47.54351607	47.71098648	48.83031689	49.35186283	48.817215	46.82224382	48.03080932	48.50599535	-0.830724799	-0.481933486	0.185472362	-1.218500355	-1.734607999	-1.327983003	-1.505935041	-0.778506328	-2.20737948
case366	35.15614294	50.97813769	33.14113269	28.04508419	27.0047181	24.61122736	18.25880452	13.67910733	9.506886991	3.954191284	48.64290146	47.32656971	48.81526185	47.89903803	49.91498916	47.80189985	49.48911295	48.25370815	47.75177776	49.20956468	47.44163389	47.64683364	48.77650781	48.90709596	48.26044749	48.10458834	48.3535508	49.53803607	47.91535229	48.69555125	49.1531352	48.14032359	47.03860541	51.25000928	47.63550242	49.14983077	48.8789567	48.62924034	48.05106706	48.89961518	0.120662233	0.579034346	0.277250388	1.393777776	-0.353405725	2.181903711	-0.233755846	-0.265843236	-0.871545005
case367	35.65746728	51.11942755	32.74183188	29.56681486	27.82075616	23.86921168	20.30123885	13.24832736	7.752342184	4.865481054	49.07052999	49.14294462	48.5379245	49.43609437	48.64561202	49.28846497	47.95673956	47.27391036	49.57427041	47.18329945	50.09976562	49.13106388	49.38131916	47.9550824	48.316719	48.02166244	48.58676703	49.34950875	50.07932517	49.42065929	50.12907508	47.43629545	48.02007166	49.31350653	47.80317352	48.48400808	48.79105902	48.71594215	49.39561047	49.00129907	2.291987572	1.185113355	1.248983365	0.56678642	-0.793543175	-0.768272755	0.957322178	1.144169439	1.501146086
case368	36.59234103	52.35431603	33.2267673	31.49087898	27.27964895	22.17024183	18.1019396	15.56269204	11.12483018	6.018988348	50.14953581	48.78724466	50.65165221	49.9825554	49.87124312	49.10480636	49.58510012	50.49737413	49.81058166	50.91573799	48.15696354	51.37576208	46.57301431	50.61652137	49.1150326	50.84567198	50.05124997	49.95645571	50.4863665	49.08321381	50.67087198	49.76235096	50.32383691	52.76516128	47.96328002	51.24026022	49.35905638	48.71162366	50.99324344	49.15487063	-1.276465205	1.681691111	0.325207014	1.902099027	0.308358126	-0.91441484	-1.106208575	1.127762364	-1.461984708
case369	33.76210399	49.75384519	31.79688265	27.42238068	26.32135607	21.63663091	18.42516299	13.93537424	10.25977255	4.36775268	47.88963923	47.06792826	47.82813054	47.81892429	47.44492441	46.68390637	47.38118989	50.35716053	47.54129729	48.39092689	47.10686944	47.96672669	46.05523023	46.67337595	47.80670752	48.81289323	48.32081595	47.82298357	45.44498228	47.54368049	46.83994191	47.43433723	47.45757281	45.66148221	46.95872065	46.79728822	45.21135307	47.07224936	49.44752351	46.72762017	0.428400965	0.226227613	-1.549576295	0.896051116	-1.676998362	-1.533751005	-0.479194586	0.549344138	-0.135341375
case370	34.47135583	49.61170539	31.65069491	28.83391084	25.321959	21.08409137	17.60717676	15.60066348	10.18834557	5.210596912	45.37783283	48.63634209	46.03188039	47.89043616	47.5173432	46.28540291	47.4891683	48.01070086	47.58485972	45.83836679	46.5204548	47.22416347	47.72279954	45.75738663	47.36284315	47.20440296	45.82188936	48.12052459	47.40126651	48.66685921	46.69633608	46.53761995	44.65653958	48.28617137	48.49875191	46.5078988	45.8319708	46.82520978	48.94070932	46.11127493	1.283409448	0.633581453	0.1615877	-1.117475579	0.873731981	1.289969332	-1.671227663	-0.589770524	-0.921548426
case371	34.92657221	49.25789285	31.52028114	27.76495211	25.94152826	23.58579729	20.23881464	14.00784585	10.31903723	5.432528604	47.78915801	44.96846436	46.63989278	46.63270661	46.59029566	47.05983605	47.41981689	46.2502263	47.75904647	47.04166554	44.51218347	46.92136981	46.43320309	47.49029749	45.59460135	45.84226201	46.24811925	45.27539251	45.70385911	48.62028329	45.54229697	46.32120666	45.1856612	46.44029244	47.00145925	46.82533876	48.33763794	47.02758593	47.31960732	45.19203484	1.724956058	-0.550698464	1.901553564	2.367034729	3.284063365	-0.771546811	1.290587158	2.142320356	1.071590852
case372	35.00144268	51.34884542	32.38048198	29.35345113	25.85012911	23.17639733	19.82374506	15.03692795	10.08478595	4.142763682	47.27182658	48.28819095	47.07646506	48.64338515	49.12417664	47.87129573	49.50863072	48.90238493	49.43279264	48.70775206	49.008422	48.42110495	48.38827064	48.79369145	47.90577476	48.88858926	49.0286815	48.55623604	48.21903868	50.27936404	49.69431958	48.4192428	48.5619898	49.40960482	50.43625612	49.05348144	47.42041631	47.92757966	48.00826241	49.63955506	-0.172695011	-1.310263437	-0.270664049	-0.419272544	0.158980496	0.70088469	-1.743119048	0.821935775	-0.757049546
case373	35.24721448	50.25009595	32.11281024	28.22882392	25.37521791	21.33246244	18.83972218	15.32499435	8.53676368	4.820058435	49.56888737	46.18922139	48.35643204	47.85228622	48.09348262	47.21679242	46.23022237	47.03672508	47.77040514	46.54953641	48.68204278	47.38888251	46.53067774	48.91028302	48.20388838	48.30348533	47.68187348	47.93983657	46.71854969	45.88503023	48.9670399	47.88176976	48.58913646	47.48989131	49.82754694	46.99068697	47.58792029	48.40994434	49.1840348	47.45318664	0.096578777	0.000839292	1.248137401	1.434742279	0.094675873	0.796272867	0.682155889	2.42865458	-1.355119316
case374	35.20377079	49.67835658	30.48461083	27.4801017	25.67033506	22.94823115	19.46274908	13.38707107	11.84699423	4.407474363	46.93809938	46.72107324	46.91148512	46.94332892	47.61444726	45.84243068	48.07767535	46.32688711	47.46642858	47.60155057	47.22817609	47.35232006	46.08780586	46.92614429	46.38587371	48.74091147	46.04347993	46.50166445	46.54375097	46.67953597	49.40254954	47.50952838	47.18838475	46.07600983	46.84332506	47.66689547	47.32457646	48.29175823	47.68032956	48.04517454	1.763096584	-1.757703709	-1.859647838	0.881334178	-1.200735209	0.153992811	-0.007502563	0.00178926	-0.425321242
case375	33.95775974	50.33324201	31.03326178	28.40523092	26.39685254	22.03733947	18.44478793	14.92555496	10.51027936	3.041148412	47.29268716	48.03185487	48.10665418	48.56194784	47.07225763	46.21969604	46.8867989	48.04129833	48.30229388	47.85349442	48.78408609	47.52140741	46.95117687	46.81910624	46.30650187	47.61749974	47.59829497	46.68792796	47.98528618	46.68593402	46.84877458	47.70365221	48.34504346	48.32646766	49.26452258	49.51469629	48.08365807	48.67170005	48.0662712	48.55353782	-0.062457671	-1.236764987	-0.009890299	-1.785088434	0.586851336	1.41897761	-2.223622668	-2.585219701	0.691237306
case376	34.2980581	49.69978901	30.19020433	28.27761605	24.62328045	22.57889495	17.71305672	14.88266032	10.63912985	4.448031624	46.48403729	46.56080486	47.84082494	46.45943473	47.92221664	47.12283235	46.25937864	47.23853964	45.83764555	49.47511161	47.30036029	48.14259591	45.8420956	48.78472933	46.55648553	48.05370586	47.03223991	45.49426883	48.09499524	45.57480005	48.10005343	48.39934861	48.53878165	47.09753609	47.36479893	46.73297579	47.52137769	47.8806733	47.31275477	47.50811442	1.585131632	-0.07320382	-0.835240557	0.925265641	-0.133118547	-1.389600926	-0.614743935	-0.620116232	-0.258435178
case377	34.08850176	49.87858651	31.52775712	28.35679997	26.0012452	21.10992163	19.68871532	15.33016804	10.16611057	5.387024866	49.01364572	46.7606424	47.4845318	44.52980706	48.79998371	47.26985318	47.87969317	48.48740626	47.66863754	47.06839545	47.3972123	46.46855431	46.92737954	49.04948741	49.04104857	47.78090928	47.08716598	47.38452116	48.27275348	47.40326506	46.72891142	48.40793682	47.54157266	47.16745435	48.18577654	46.87759387	49.56339106	47.6442487	46.87936591	47.63809197	0.133798308	-0.95851614	0.130198157	0.642449666	-0.661674045	-0.870471044	-0.895336991	0.129731866	-0.577979339
case378	35.06707321	51.32698264	32.86938472	30.26536961	25.3318075	24.03967731	19.57945514	14.87786388	11.64976434	4.484541093	48.76467726	48.25526572	51.35716922	48.69957415	48.32288864	51.08066317	48.74830223	49.54774845	49.79011154	47.84392345	50.09411893	49.34523085	49.14153335	48.98268927	49.05430532	49.14814007	48.90225749	50.27172338	49.64245188	47.24872935	47.87526238	49.2861432	49.43741635	50.05833719	48.90677112	48.96310999	49.66377953	49.49050848	47.26999754	48.270332	-0.620577789	-1.35808755	-1.607175087	-1.097305224	-0.720706456	-0.448589509	-1.507227764	-0.056245545	-0.32362516
case379	33.84599307	49.04726163	29.86451707	28.24714283	25.29355688	20.84494339	16.7954176	14.41245158	10.80636423	4.516693398	45.47085761	46.77616721	47.30493689	45.24972509	45.54667439	46.08770563	45.27825884	44.170135	45.09207989	45.97056462	47.52585846	45.91927767	46.99520122	45.57629452	48.24250071	46.15994686	46.40888841	46.34710787	48.32178605	48.10772657	47.5665705	48.45660826	47.01479851	46.65940797	47.78385999	47.02710794	46.95150128	45.44916531	44.99515034	45.11881711	0.718821415	0.458673685	-0.735337932	0.636213615	0.12611367	0.729417935	-1.556649601	-0.055670883	-0.78563714
case380	34.71665635	50.82885248	30.43102003	29.94503697	25.3358856	22.37956618	18.55787905	15.50879673	10.30949995	5.324049598	47.817015	47.69875298	49.18122817	49.19102956	48.7994049	48.33391676	48.62636669	47.76033976	48.00814808	49.81823638	46.1761381	50.01577584	48.08812496	48.16240707	49.92470387	49.48032572	47.51136601	48.13243971	47.84387096	48.2789733	49.66293673	49.6512166	48.96995704	48.5731402	48.4591872	50.1218645	49.80580163	48.65270877	47.4063895	48.12025341	0.014648361	-1.068744438	-0.33716373	-0.930971719	0.082424496	-1.226270829	-0.015038519	-0.446055234	-0.764782406
case381	35.15327686	51.14217753	32.84532732	28.93261202	24.97291581	23.15182255	18.18462659	15.00563962	9.764847972	6.111587635	47.66706469	48.18806599	49.38721519	50.63130051	47.79658373	46.97716153	48.53750268	50.62289616	47.32551611	48.81757785	48.71477313	48.28688896	46.98598481	48.17998968	48.89054442	50.1792764	49.75730532	49.48300291	47.41011613	48.29078051	48.21405637	49.27871333	47.2753463	48.16591554	48.61102373	49.18105267	49.32156631	49.17825388	48.55277979	47.22408643	1.423524815	-0.475916808	-0.295287649	0.8621961	0.559801075	-1.767565882	-1.892733193	0.814912218	1.080802331
case382	33.80773533	50.02973979	31.64692143	28.90060093	24.64095859	22.0500448	17.70986999	13.92432386	9.248056152	5.479077031	47.09620635	47.07467904	46.76049829	49.02653857	46.67026953	46.31878236	47.72241836	48.13733666	48.89279324	47.01055805	47.94561738	45.28108267	47.7176154	47.28184359	48.56129164	46.23434478	48.51842562	47.24904748	48.65046646	49.79415732	46.8147618	47.16792983	47.59958429	48.34636571	48.64819507	47.54926727	47.07678767	47.33395526	46.60123468	47.46669586	-1.738852208	-0.430998983	-0.781272538	-1.206397075	-2.312521479	1.097993371	0.052702103	-0.465882689	-0.757336141
case383	33.99300045	49.76641928	30.61485414	29.33015627	25.69232179	23.28821884	18.2400021	14.7497297	10.82270327	4.011251768	47.31990578	45.36520518	47.80900859	48.21036995	48.10659397	48.03867269	47.7933465	46.82797254	48.25735111	48.14458763	46.85268164	47.77615695	46.7399605	46.57760415	46.7058723	46.71152814	46.43722683	48.90182726	47.90392172	46.18676816	44.99617723	45.82253823	47.98248854	46.73822796	48.50597523	46.1967578	45.53914801	46.25128473	47.29235966	47.30418949	-0.465978126	-0.26205627	-1.438494319	-0.208370968	-1.640650842	-0.471176966	1.319610077	-1.189490129	0.260663345
case384	35.20232425	50.68260482	32.05617793	28.47927714	25.87885413	23.89786351	19.42857804	14.84622632	9.232769646	6.470075185	48.92647091	46.93516894	49.17836232	48.67762374	46.87756117	48.56082389	48.39269607	48.92547965	48.56777856	48.75938587	49.77948245	48.41293998	48.30017272	50.44270787	49.40790068	49.63816046	50.17389341	47.92439169	47.84372365	48.91212253	47.29511616	48.55277278	48.56155717	45.60628917	47.38012624	49.00212817	50.16544344	50.71633305	48.69977303	48.19942276	-1.468845532	-0.236246583	0.565596666	-0.860926008	1.300754651	0.176666903	0.166239459	-0.632026473	1.654869371
case385	34.34248885	49.49930771	32.07744155	28.67834983	24.73499886	22.52544217	17.64710574	15.43667713	8.360629712	4.012504359	46.30374175	46.87483208	48.31876	45.90078923	47.87364691	46.25358055	46.4743046	48.51187708	47.37650543	47.04213449	46.56521142	47.61199036	45.1826894	47.26829039	46.09919526	49.6197019	48.5317809	45.33539522	48.67644549	46.35722895	47.73715277	47.22297275	45.42519109	46.19641461	45.54441202	48.56633977	47.79628769	48.46302682	46.27196955	46.13474927	0.129326176	0.188791087	1.205734185	0.231724621	0.366810887	0.804459635	0.335218187	-0.725936679	0.310076763
case386	34.22412329	49.86825344	31.81954591	27.25515563	25.35414368	22.31952006	19.23508777	14.2674076	10.35538222	4.601944863	48.36591693	48.57372452	48.27557233	48.31601097	45.31757959	46.27863574	44.78766966	45.77296582	47.66080618	47.39101965	46.09768214	46.63619665	47.86851555	46.31059731	46.88088552	46.37075437	46.18906524	47.26121425	47.12763238	47.30776148	46.09379528	48.89224673	46.83295768	47.91600321	46.14918709	47.25492569	47.0563938	47.68514198	47.27541691	49.01692602	-0.863691136	0.966528074	0.453709715	-0.722587392	0.32071054	-0.366006437	-0.325548982	2.390925859	-0.903047608
case387	33.71527039	48.62250604	30.44364563	27.26258914	25.35695238	23.49907794	17.12336742	13.75118114	10.54955379	5.846134531	46.3576263	47.26230351	45.53399066	46.22669948	47.35383801	47.81531648	47.8715594	46.64472034	46.22226585	46.44175173	47.87774751	44.08097621	46.87423495	44.31677009	45.13154047	44.50803016	44.99689552	45.12081116	46.20491625	45.45202435	46.7147771	47.26042828	44.67436803	47.17471201	46.29558806	47.70132624	46.24751659	46.46110816	46.68732098	44.69564319	1.054971265	1.085346164	-1.775639291	-0.65094156	1.286171259	-0.588631928	-0.587603565	0.935075857	0.678883023
case388	34.40486894	49.65268136	31.15928979	27.81163497	26.03051898	20.84581564	17.14925326	15.46364556	8.73767218	4.622769995	46.01629086	46.83629068	47.61877177	47.77692618	45.93678722	48.37140001	45.4784498	48.29108729	47.18081326	47.20390368	48.46026743	46.23155137	45.9288484	47.82314199	48.93320906	46.18621309	45.72048018	46.95115303	48.03576938	48.68260012	45.98230979	48.03652663	48.93202912	48.06300022	45.42327898	45.73943148	45.92847329	47.46378125	46.89923965	48.15906793	-0.521017634	0.352635786	-1.653865384	1.835637791	0.535843439	-0.528405456	-0.300130847	-0.6669053	0.669175812
case389	34.98902594	50.47330947	30.59409066	29.46627191	27.52647364	20.77726648	19.24010532	14.58884406	7.90751232	5.065151956	49.04353117	46.95899009	48.0445326	47.15534012	46.95990702	47.61520792	47.22271887	47.60569852	47.72458174	48.1588332	48.0238171	48.12831188	46.23793941	48.44964178	47.85246054	47.30640715	46.85388429	48.96061216	48.2772059	49.12245801	48.20372052	48.73662803	46.88876993	45.81770446	49.12172284	48.50913964	46.51061813	47.75200937	47.12890531	47.27382449	-0.662905367	-0.364094174	0.978148401	0.223128181	0.540872475	0.121136504	1.523673292	-0.258508119	-0.15802761
case390	37.1021679	52.37665842	32.30939476	30.77266807	26.25714652	22.403352	19.68418936	15.23661747	9.706430578	4.934279788	51.14507809	49.25126938	50.64153969	50.00919623	51.27811039	47.54252243	50.39158738	51.03768736	49.06521691	50.96923474	49.21431121	48.48115813	49.47190245	49.41528381	51.32683457	48.78320799	48.63020577	48.16687404	49.74543471	50.44152157	48.76033076	51.04567604	50.25576863	50.70983498	48.89501731	49.55462432	50.97522257	50.15973686	47.51987173	50.69556905	1.937997005	0.761887658	1.025595823	-0.705978843	0.687154517	-0.521173271	2.633208761	2.695558316	2.204158136
case391	34.37788313	50.40309386	31.24315477	29.66892499	25.28203054	22.58988417	18.87188912	15.46406437	10.12849846	4.978589285	47.77058935	47.8241558	48.99787543	47.61773099	46.35039594	46.7181058	47.64746541	47.73596458	49.69748223	46.855052	47.35391995	49.65088779	48.94635884	46.97321027	46.41492949	47.59558207	48.07851578	49.54593054	46.68390173	49.04227068	46.80869425	48.11829237	48.14709004	46.42854366	47.89964142	46.07965968	47.87626053	47.60229175	48.29010247	47.81549394	-1.061707748	-0.165796398	-0.506472614	2.32217405	0.866354455	-0.930267921	0.187105249	-0.006177993	0.525018659
case392	36.3470865	52.57421578	33.06838593	29.27346386	27.1326205	22.57023798	20.09293016	15.53275792	9.198098368	5.603954892	48.32431651	49.47482961	49.00924759	50.1729604	50.23727414	51.0074791	49.61635254	49.47368584	50.67881796	47.04606658	49.41615763	51.34152065	51.73336011	49.32886725	51.78006085	50.49423118	49.86290983	49.88733986	48.93347183	50.15966026	48.6559319	49.17905248	51.31778853	46.98864483	48.4169514	48.73410389	48.45495785	47.78180545	49.44945823	50.28429475	0.01398428	0.199092027	-0.78036179	0.543947234	0.646393155	-0.238542801	-0.259345744	-0.176184929	0.462405862
case393	34.53239597	49.4586323	30.88926602	28.74861678	25.33552394	22.99416298	18.16535568	13.98773039	10.07465746	5.154237749	48.50153818	45.87072496	46.88285545	47.12145755	46.58350929	46.78850506	46.20845733	47.95766842	48.44705938	47.16902534	47.74957534	49.20757421	46.51038914	47.0545597	48.24497074	46.17295914	48.57704519	46.37098397	46.67800151	46.33186778	46.8851869	47.40297518	46.38199504	46.81285118	46.98358757	46.32966054	46.52619289	46.84821533	46.32232844	47.37591788	-0.046212691	1.592512624	0.398625229	-0.410152577	0.823632885	-1.413463756	0.257481276	0.079214665	0.26222091
case394	34.47888629	50.11580875	31.49174114	28.90372432	25.69588679	21.56384993	19.62479323	13.13649756	9.198777721	5.611414873	47.7552483	48.47136973	47.73516985	47.52529193	47.97809492	45.80290799	48.33437442	49.51598614	45.83589086	47.73000894	46.06365531	49.26390754	48.88446498	48.52635211	48.48184802	47.03596644	48.03821876	47.82116142	45.36284055	48.37021684	46.5045807	48.2812155	46.47375991	47.15790144	48.46279723	47.6713604	46.34540596	48.85581567	46.35977404	49.79151643	-1.709083474	0.332821327	-2.068043013	-0.419231371	-1.105688933	-1.091107307	1.204853201	0.564510949	0.400238407
case395	34.58318861	50.27176148	32.30475724	29.61982966	26.60323784	22.72670268	19.24815511	14.83319816	10.8491989	4.4316741	47.40699466	48.63804512	47.68091372	48.28309231	48.35272069	47.8418783	46.01269662	48.19163083	47.11018826	46.47022879	48.32804455	47.70444189	48.39528788	46.55926672	46.25501119	47.94884154	46.29147043	47.03868769	47.01766072	48.84295342	47.37570064	47.74223867	47.8367741	47.36928504	46.53962628	48.20287185	48.01200219	48.08929722	47.07426579	46.43914885	1.346045986	-1.350603747	0.605844623	-1.07754153	0.89445548	0.631913209	-1.797725229	-0.41927093	0.678017892
case396	35.55465569	50.23892065	31.48000282	28.87044598	25.22102855	21.29243216	18.15623469	14.89687563	9.538606159	5.779347972	47.3874982	49.00117801	48.80642026	48.54341237	46.76102577	46.81282682	47.83039026	46.71143427	47.66707744	47.81204378	47.87132759	48.51189635	48.97046164	46.85267238	46.90085805	47.99074697	47.24593723	48.20934994	48.95819729	48.21999075	47.10953658	45.52685538	47.4974461	47.83058427	47.29126367	47.70176153	47.49946592	47.16720964	47.97473632	48.96655889	0.721214106	-0.289928325	1.504601906	0.79793369	-0.530548027	2.821359626	1.480900325	1.333378385	-0.325480596
case397	35.58714789	50.95315252	31.09486547	29.15534295	26.45046913	23.5286698	19.80820265	15.01060618	10.19927152	5.102630851	48.36386243	49.2025193	48.48710346	47.12295783	49.28916764	47.67134785	49.75682145	48.76932788	46.7832675	50.33725845	49.41062067	50.0185913	49.55266771	48.44793986	47.40706586	48.51983583	48.52207371	48.49281005	49.26206006	48.3693874	48.12102088	47.57799087	47.98112577	47.42364601	49.33269772	47.93102283	47.76811229	48.1712643	47.68326162	47.0513356	-1.482125125	-0.752088072	0.500042124	0.191951085	1.329653555	1.122775515	-0.889527193	0.304049152	0.874048986
case398	32.942995	50.29189989	31.61933864	29.88056956	25.76829796	22.49282177	17.14502949	15.09473437	10.76609798	6.416006193	48.66550548	47.69148352	49.74024215	48.6652383	48.63801958	47.33461167	47.12428487	47.48712898	47.63688895	47.51055665	47.05124795	46.80150073	46.55553778	47.0102921	46.881862	47.42444772	47.99795958	49.21911797	46.91215649	47.63893694	48.25832042	46.8689261	47.48537048	49.22670255	48.06579464	48.18721421	46.49187385	46.20818707	48.03023707	48.39706931	-2.192118578	-1.166185048	-2.37760233	-0.937261088	-1.804575668	-0.29426547	-1.530959611	-0.981422097	-1.524274762
case399	34.62244077	48.64923344	30.01297636	28.11030298	24.92133625	22.7811517	18.35816449	14.75478705	8.723762593	4.564620041	44.9740327	47.753225	46.22704047	45.79480962	44.38871352	46.49077624	46.7231332	47.41114506	44.4263405	46.03627982	46.12035592	45.61565724	46.51680285	46.02121029	46.40699784	43.24912656	46.8545244	45.83227051	44.75159864	45.49967843	45.37992123	45.82444845	45.0675004	47.11714201	44.68925226	45.92912908	47.41065462	47.28568182	45.38187676	45.38495041	1.296665342	-0.36601964	1.489220877	2.397740598	1.607723316	-0.385988729	-0.155990823	-0.112477909	-0.600909413
case400	35.17866464	50.63928175	31.30707289	28.8935838	26.0138357	23.54079285	18.50852286	13.27457783	9.727183644	4.51798372	47.14944295	48.03472044	48.35454195	49.09413755	47.39341604	50.71232588	49.33029068	47.96776381	47.83328097	47.79519567	48.46853099	49.00731295	48.62509071	49.17016947	49.87496308	48.74249479	47.73991971	48.41281965	48.40365463	48.58738043	47.25658065	46.8433601	49.23741113	47.11808676	49.19742795	49.29193982	47.16979409	50.21075138	49.25632463	48.75923635	0.565886571	-0.565090129	-0.478339421	0.777542938	0.022079776	-0.750283521	0.566438995	0.802010054	-0.919909377
case401	35.95966296	51.04445409	32.01379145	28.5246732	27.11212199	21.14765015	19.10657477	15.37692495	9.138798426	5.878193153	49.09866299	48.23035645	47.51643852	48.50956096	49.52128637	46.95540579	48.42977418	48.80615575	49.30258636	48.87961523	48.02684319	47.41289787	49.51686674	49.71490289	49.99262543	47.53412487	47.08447731	48.59791275	47.84331702	48.2604184	50.04378444	47.21108132	48.70943916	46.40219343	46.54476643	48.97658512	49.62834769	46.8262465	48.82301075	48.35310884	0.05964229	-0.513668427	1.077171584	-0.640500703	1.89530474	-0.152528504	1.871323954	1.031848202	0.14324694
case402	33.99167533	50.13760312	32.33115586	28.3482865	24.56815365	22.88003244	16.96660327	16.00349037	8.847497229	4.817631238	47.85277672	46.95605233	47.4839906	47.33094555	47.75459079	46.99242561	48.02857797	48.10966965	47.86503203	48.63982995	46.89675302	48.58422485	48.969914	48.59848063	47.6098282	46.36717785	47.70269082	47.65719478	46.11683753	48.14417978	47.81016566	48.25534271	48.50460589	48.26900072	48.07568896	47.45142241	47.69637206	46.06474532	48.13081715	48.67709373	-0.925939741	1.453905498	-2.309351441	0.740436439	-1.713248033	0.473721437	0.060347649	-0.14893309	1.495141444
case403	35.0580743	50.61785304	31.86187375	30.19703653	26.01866413	22.72418262	19.66059891	15.4794645	9.63493356	3.72116097	49.80369806	49.35639854	48.03441574	48.5262877	46.48382292	47.73387165	48.13172	46.94020236	48.60428129	47.4530331	48.71669974	48.74271997	49.0158924	48.60907783	48.14785114	50.65428724	49.80394618	48.28749756	49.67374402	47.54051187	48.1490716	46.50852619	47.68604635	46.51426642	49.80665616	49.23279707	47.81325779	48.56540582	47.65054053	47.97711731	0.940950164	0.756782739	0.901188993	1.451682179	-0.585081785	0.926057632	0.504903537	0.863977688	0.257701115
case404	33.09477378	49.94481729	31.43822514	27.66534335	26.52581817	24.16553364	19.71659128	13.93237575	9.811513834	5.70084208	46.30096441	47.15408226	47.29926018	47.49844792	46.57684092	48.1286808	47.20886361	46.7964609	48.91400622	47.71749977	47.33534448	47.74772025	48.1122839	46.81626333	47.84668887	48.10316443	47.46903803	47.68307054	48.15508579	47.71629954	46.58016155	48.37445487	48.40387578	46.54815145	47.17665956	47.05160188	46.85323021	47.99971966	46.22343359	49.098349	-0.98908405	-1.851885964	-2.980900876	-1.976928972	-0.224141543	-0.061326199	1.767045422	0.295877482	-1.612662087
case405	33.91626661	49.81345074	32.10407599	27.92775652	25.83446461	19.46539913	17.62216822	14.16551549	10.70886735	4.639949163	48.8005773	46.87889193	47.0878269	46.25295534	45.69999079	47.32125103	47.58210392	46.77399755	48.00330255	46.49031481	48.88933275	47.4438972	45.23368163	47.45468391	48.04103866	47.0418715	46.62673347	45.73123956	47.51557005	46.92608049	46.95795331	47.48100324	45.7657179	47.37059102	47.93714435	47.04061069	47.44711577	48.92389383	47.28683687	47.2351978	0.532358791	-1.422673427	0.608593535	-0.325150508	-0.873824604	1.562405382	-1.048119334	-0.406179203	0.397011865
case406	34.76993633	51.57677617	32.22291353	29.71721633	27.32285092	23.11333309	19.92348829	16.08667723	9.936076512	5.73454465	49.25222684	48.1556043	48.07431992	49.10990819	49.31362522	49.8355193	49.50686013	48.08961801	50.18571165	47.68645223	49.32986541	49.39867827	49.09954414	50.14093705	48.0180498	48.09237773	47.9061074	48.92113368	49.68460987	48.08832893	47.35439806	48.65551024	49.76054629	47.7528723	49.70490634	48.78212717	50.81961501	47.94692986	49.26880567	48.99444758	-0.349576885	0.341669899	0.818728685	0.740111281	-0.859450523	-1.454764661	-1.328291561	-0.190997363	-0.532818843
case407	32.78582813	49.17194666	31.71965993	28.58267619	25.15688454	22.87146081	18.8510905	14.96810065	8.828713284	4.668441315	46.66426438	46.46716532	45.69998871	45.55371803	45.7068861	45.53913373	47.13780682	47.38041012	45.73265238	45.88704603	46.23189467	46.08557839	49.41093803	46.94355256	46.17287141	45.21922707	47.54211251	45.56699217	47.92309444	49.04706096	46.12326673	43.05900409	45.82844238	45.78806288	44.62414803	47.62236477	47.60384239	46.91410268	46.76787925	45.17718955	-0.384945762	-1.363928819	-1.228052878	-0.401542031	0.765949342	-2.010147772	-0.701572049	0.900616015	-0.649992788
case408	33.83185325	49.72420433	30.48847886	28.8903721	25.43993144	22.36472662	17.88251208	14.4788401	10.21398695	8.051829801	45.27618107	46.77955665	44.98131307	47.53159665	48.48412805	48.16036571	47.96093502	45.90121001	47.50900551	47.96015867	49.22409703	48.69143514	46.06223778	47.63426149	46.43973171	46.06852681	48.18532387	47.33152328	47.66396795	46.48033217	47.62538447	48.49444896	46.44782226	47.41238407	48.73274653	47.00772872	47.43483244	47.49991315	46.98157718	47.54656559	0.35366643	-0.361701445	-0.294440438	0.496100227	1.319805535	-0.491143943	-0.028658616	-0.841740831	-0.624853156
case409	34.77533726	50.49660598	31.64566859	28.20951453	27.33656674	22.43696745	17.53429151	13.27486063	9.873221057	5.37487243	46.62695585	47.26779401	45.36478843	47.35793862	46.5634419	47.2774793	47.49828197	48.21908667	48.64783187	47.38278367	46.80358011	47.68732012	48.95724409	47.7232443	49.71123752	47.4036431	48.96593562	49.1127255	45.69117795	47.94391152	48.36160253	48.01903936	47.51944478	48.08766336	46.55333671	49.24710285	47.58467676	48.70030514	48.62454322	47.44218839	0.561576352	1.274523936	0.835857211	0.986699085	-1.38857821	0.525640379	0.264240717	0.77162064	-0.787834219
case410	34.40223774	48.82269832	30.91940191	28.95154165	26.03687143	22.83474855	18.30511142	15.19998087	9.506361588	4.321190872	47.03399484	47.61496556	48.44853768	45.85308836	47.16260793	45.56554901	44.83520238	45.9775233	46.53214155	46.97619174	47.00618251	46.49004998	44.95738622	47.26631423	44.21944382	45.02648308	46.78995793	46.18656773	46.7373663	44.84415583	45.85690453	47.12222826	46.05780205	46.56773566	45.56623712	46.03671871	45.53299842	45.55554914	44.72653552	44.89277182	0.543549595	1.004802353	-0.480331346	1.450982051	-0.397566427	0.726672823	1.109647938	0.639808311	1.301441474
case411	32.65508192	50.00182052	31.25574627	28.85889341	23.74799416	22.66168675	17.72667138	14.56845693	9.689279267	4.993865424	47.66914781	46.60896138	47.85679207	47.98895397	48.68601832	47.56019274	47.65804976	47.49549327	48.68293585	46.98451592	47.11364316	46.65083582	47.27757287	47.4296652	48.54765725	45.91411432	46.96357294	46.94916884	46.69329266	47.04151665	47.83054983	45.56701875	47.71174157	48.70336855	48.20844798	49.63173423	47.24331917	47.72211394	47.21129011	47.30888833	-1.167742707	-0.743569203	-2.713847962	-1.52077241	-0.732955832	-0.91793057	-1.105835559	-1.732461699	-0.712002382
case412	35.00663115	50.29707022	30.23797789	29.17311858	26.90241577	22.88910143	19.54538149	13.08883474	9.794244514	5.025641337	46.60489991	49.27021401	47.73572041	48.88968474	47.05482125	46.43350357	49.4488414	46.90800265	46.75159124	49.40945015	47.15507846	49.67286735	47.67630748	48.22171095	47.83885006	47.17262549	47.77359585	48.04676858	47.95898677	48.11418635	47.65352474	48.13107467	47.62459363	48.45203461	48.15461244	47.88982179	47.94616585	48.28157	47.33270736	47.31252655	0.447167387	-0.822138124	0.278707885	1.064788656	0.277325576	-0.344411559	0.079043878	-0.009437026	1.091950103
case413	34.1021052	50.51718327	30.39088213	28.33791581	24.97078686	23.08198439	19.19890473	15.61370265	11.22920548	5.603453994	48.79329763	47.60609541	47.77266312	48.14284423	48.96997349	47.07700017	49.66588963	47.86453504	47.96267078	48.14966946	46.67700211	49.21824536	47.53290966	45.0626168	47.13768667	48.47515411	48.89509593	47.28777439	48.60623616	48.08914068	46.90145851	47.29304965	47.95823896	48.79720033	49.12354748	48.5081532	48.27476261	47.92551132	48.17700211	49.31365718	-1.329258663	-0.312599157	-0.837483866	-2.041603838	-0.704361647	-0.619224819	1.595466531	0.043629818	0.784634522
case414	34.86756365	50.34809207	30.39895956	30.14241009	26.64780801	20.92934067	19.89670519	14.17393323	8.971556077	5.27664321	49.46768221	48.75508785	48.85362056	46.42092435	46.54555734	47.4543029	48.16370192	48.02490806	48.5110454	47.61568155	45.85455876	50.68117206	48.88147819	47.31954409	46.59282474	48.00030054	46.90281057	48.36878758	47.64892064	46.76857049	46.17464773	47.47252163	47.08940332	47.12152777	48.40279639	47.40626825	46.97516173	48.95536308	49.58894284	46.12011116	-0.331079977	0.987253733	2.593461757	0.071852225	1.523707628	2.824714591	-1.847317335	0.006334222	0.853052314
case415	35.04380678	51.39885802	30.59809058	30.95668053	26.97282268	21.98472262	18.84133122	16.38643028	9.468471517	7.139812052	49.77750827	47.94991645	49.59356678	49.91486726	48.72157017	47.81656486	49.03331865	49.59312094	50.57794558	47.81610635	49.19858581	48.01923034	48.6119642	47.51983659	49.43280384	50.11891682	48.61363257	49.46602815	49.3150678	48.66851212	49.37653758	48.64315733	48.95529848	47.52466616	47.12474536	48.64250776	51.6103618	47.25280281	49.0420258	50.35561556	-0.02998185	-1.031801295	-0.411256652	-0.12803267	1.479450592	-1.585553931	2.630240517	0.885726787	-1.136126343
case416	36.53259532	51.67375137	33.02856487	30.25007627	26.68114843	21.47546836	19.1279544	14.30214691	11.63415084	4.289104381	46.99411881	50.44866411	49.44444125	47.78955147	48.19549941	48.08143393	49.26968828	48.20449238	50.88570911	49.44493757	49.87866449	51.38805735	49.0126298	48.55677652	48.64733021	48.10098573	49.24295699	49.4402278	47.97902857	47.94301417	48.22611517	49.81469832	48.93513416	48.77267096	50.04272204	49.60105696	48.64332143	51.19976227	47.89710331	48.63259751	0.44442331	0.583578289	1.75465097	1.800157221	1.750205671	1.113547588	-0.412737335	0.622486131	-0.239482898
case417	32.87895352	49.01250662	30.87875546	30.12356383	25.38042281	21.89176245	19.91868593	12.3137957	8.932345319	4.507453963	46.5885029	47.78974478	45.56004799	47.65309515	46.97622963	44.82137832	46.65710016	46.97598623	45.96924445	46.27250866	46.96469062	46.61575302	47.55471988	46.73280762	47.94642247	46.38241992	47.27757102	46.63799386	47.29378057	46.08913378	46.38504348	46.56041343	45.86855054	46.74049768	46.09098684	44.90644071	47.14032749	44.60383211	46.19268589	46.08343455	0.527732418	-0.20098845	-2.066391584	0.714538723	0.676731686	-0.029292284	-0.328640271	0.708411584	-0.023510474
case418	33.64780038	48.67639274	30.28201547	27.68280446	25.81154481	22.68242633	18.85592104	13.4122768	9.979479661	4.39716303	46.40840992	47.09081494	47.30365212	45.87428119	46.9680568	45.98629569	45.88373505	46.21030229	47.16007735	46.82011886	46.48035036	45.15924764	46.36219344	45.51729387	45.23834921	46.44362789	45.92306476	47.08318037	44.91350948	45.27187094	46.39416997	46.71029505	46.46948253	46.56684994	47.93480196	46.31263667	46.38815175	46.8536424	45.92983449	46.51595453	-0.908809501	-1.085821821	1.413388567	0.025950111	2.028469514	-0.795946348	-1.021284908	0.493575994	-0.989696423
case419	34.14582606	50.37881192	30.33555643	27.61279767	26.75769665	21.47079222	17.80733071	14.36437586	9.831511995	4.777266905	46.62924688	47.99290159	46.9964848	48.88127126	47.88206395	47.35124006	48.96975234	48.46373752	45.85283143	48.23496706	48.35680894	49.37129386	48.324542	46.27602102	47.94679969	47.86551622	47.44925391	48.14498861	47.12837094	46.22732056	48.54002974	49.3689321	47.30003506	49.4773724	47.97530717	47.6389028	47.44220866	47.87352555	47.72560957	48.38697835	-0.771744881	-0.38144334	-1.640570744	-0.892312966	-0.161923016	0.60283886	0.69604303	1.480667658	0.024891546
case420	36.26630108	51.4175351	32.00669762	28.82533775	28.39786296	23.48604317	19.37540183	14.53771374	10.0469413	4.402869849	48.57679882	47.78848344	47.08122514	46.76454366	49.02338033	50.51232202	47.49815819	49.16588294	50.04989475	48.81914334	47.98775927	49.14512207	49.83022822	46.9701015	47.15469267	48.53738923	48.35239145	48.47771882	48.02495774	49.70449669	49.6535533	49.49979454	47.26095211	49.3633788	49.29557452	48.54775466	49.22562466	47.36226868	49.29136404	48.49731398	0.082919773	-2.218697409	-0.209465633	-1.052389624	2.543958711	0.776483603	0.976779661	1.496932963	-0.510096074
case421	35.08972326	49.83418671	31.47123559	28.91024345	26.22474077	22.32715151	18.03087803	14.65360829	8.657847492	3.796468961	47.80616855	45.75034717	47.20229075	47.01855094	46.32089958	48.10948251	47.69888546	47.33510211	47.45437844	47.1804857	48.31340189	47.40941176	45.46264757	47.15810726	47.32919243	47.38582836	47.94028319	48.65436643	46.23677106	46.54332551	48.94570881	46.97849976	45.66932323	47.06890803	48.87975253	48.73094077	48.37613968	48.18088629	47.80671659	47.96810602	-1.813581635	-0.988217985	1.226097185	0.859174075	0.656454669	1.314066499	0.161407244	-0.557303652	0.685479379
case422	34.52513248	50.433146	31.91022743	30.0069591	26.70829745	21.41910519	17.93322917	13.07756546	11.30992916	6.294386862	46.72336496	49.3477436	48.39221637	47.99509319	47.14109943	46.1073706	48.05405119	45.93322649	47.92803489	48.22150583	49.39934772	48.02719802	46.39001031	48.5153094	50.04388314	45.83497195	47.9265076	46.86791905	47.01147729	47.40684221	47.75313443	48.06822296	48.85598783	48.80386982	45.56527571	47.43150437	48.73845775	47.76380254	47.4734308	48.17871191	-0.670109053	0.243896094	0.229518024	0.774303468	0.135136133	0.654983673	0.161919075	-0.573351811	0.721260863
case423	34.97079328	49.61407745	32.58519019	28.33606244	24.92001146	21.84101384	18.94788848	14.35858117	9.165206845	5.163122649	46.15852311	46.95940503	45.26749075	47.18464294	48.42930283	47.29217163	46.4277067	47.56448192	48.18559548	47.41582109	47.71955914	45.95185939	46.85460515	46.26753281	48.37980588	45.02700859	46.28372965	46.08042924	46.82349174	48.1044825	48.50846119	47.21778666	48.24103394	45.76722494	47.27414392	46.62639015	46.65225593	47.85470394	44.3632569	47.4282514	-0.125934456	1.366044104	-1.353020399	1.940248666	0.311800453	1.031093297	-0.733236765	1.855512265	1.654320101
case424	34.81778248	49.74481122	30.45596731	28.79922983	27.10974873	22.94481403	18.15268005	13.38789418	9.662827494	6.715571695	46.73026087	46.39047997	48.22402496	46.16495023	47.4248127	45.33524906	47.57280173	48.0337871	45.63990172	47.42003065	47.28958801	47.7417764	48.14181329	49.44638334	47.96321557	46.85666774	47.21823685	47.06024909	48.11035736	49.05229745	46.84923294	45.66075357	48.03927096	48.80459534	48.3564985	47.88903512	47.33917821	47.75852103	48.51623066	46.25773256	1.043329508	1.215744346	0.266870003	-1.098336145	0.586588403	1.489664212	0.411181589	0.55019451	0.189488327
case425	35.74484318	50.43483623	32.14566858	27.54418298	27.6159014	24.67810806	18.5199205	14.35669811	9.542556836	5.368837757	47.36525137	47.93787673	46.97790299	48.05268541	46.7634218	49.84093485	47.47793211	49.5852424	48.32245728	49.10097286	47.92972495	48.09428741	48.25490067	48.55383451	46.08663868	48.34225889	47.68603213	48.70239253	46.68129943	46.04779172	47.74931139	47.58312047	48.58508149	48.40324112	47.48102531	47.55998546	48.11411622	47.42489333	47.68073882	49.80134409	-0.544326411	-0.763659994	0.548531731	0.488108924	3.320783683	0.000992962	0.42210168	0.290849381	0.356065831
case426	34.84238361	51.06554666	31.66673737	29.61547031	27.06641817	22.99917127	19.50536589	14.8601017	10.19094229	4.121808362	47.59068717	49.04422331	46.62080259	47.41929014	48.32487761	48.89798117	47.98419688	48.48275864	48.00501402	46.75156681	48.22768583	47.4978028	49.12888697	49.9446282	48.82469431	47.40183357	46.76310434	48.58188999	48.99159711	50.48287135	49.72451796	47.75725472	49.11414531	47.95235539	48.32936806	48.70725606	48.821122	49.04439245	49.40983372	48.84012384	0.279798995	-0.050378958	-2.263502961	-0.970792122	0.465163526	0.050052598	-1.34937109	-0.527273852	-1.414028514
case427	34.40813478	49.77632852	32.71855067	28.36829304	23.98717076	22.19885651	17.08868577	14.47665972	10.14661088	7.435795557	47.73086417	48.24055886	47.47013034	47.36768468	47.40386047	46.02652736	47.71442179	47.56932335	47.30747944	45.18550589	47.59242528	46.69089627	47.67646255	47.39429246	47.12822046	47.16365008	46.77903537	48.50306855	47.45592555	47.26525387	46.64510397	46.0518017	47.29784292	46.55337211	46.64214252	47.07986403	47.71670233	47.4963289	47.45008951	46.45542288	1.79012641	-0.419774018	-1.038820495	0.623386347	-1.238084659	-1.476462811	-0.523729867	1.004737788	1.824658069
case428	36.66174949	50.60594985	32.3044918	28.46641987	25.08304657	22.78232483	18.22267091	14.91537834	11.7443411	6.300900359	46.924084	47.46156383	47.7248792	48.14651687	49.63438462	47.67213087	48.61582733	47.9278673	47.62206461	48.94186637	47.0420423	48.69070725	50.18024232	47.98647673	48.44000326	47.00064845	49.62572816	50.07291205	46.69061584	49.7889481	48.68922803	47.83215707	47.94991875	47.89591471	48.65711272	47.74398508	47.80074098	47.32699205	48.48476954	47.92555231	1.814152114	1.052563509	1.07138678	1.872080831	2.877389641	1.042716844	1.693309908	0.419057846	-0.467700977
case429	34.42435579	50.32457957	31.92199244	30.09944872	25.83412275	23.90363263	18.66482415	14.40642132	10.28547585	5.25357533	46.79677233	48.38158681	49.05288271	46.52137328	48.07122613	47.38967859	48.77023171	47.39709157	48.66512833	47.29251695	46.11781146	49.0616383	47.98689322	47.59979854	47.90195751	48.06341	48.91933793	46.83486115	49.60562627	47.05516836	48.15217963	47.88231014	47.52319094	47.79068025	49.11612669	49.51524814	47.77272228	47.43330029	48.57329887	46.63456465	-2.358037587	0.924585018	0.740411294	-1.039873943	0.940515449	0.20708251	0.631910261	1.001540541	-2.049968221
case430	33.81246537	48.01053566	31.27054516	27.38412318	26.40550629	21.86858539	16.27678267	15.42896691	10.61390463	6.092460125	44.84998926	46.07381452	43.6934786	45.79883666	46.27509301	45.98540733	44.03795458	45.44938444	47.12897734	45.2517485	44.53269883	45.853457	45.5964934	45.16009209	44.6765977	46.84706781	45.26238065	45.67316845	45.3286022	45.2579745	44.64198012	44.86547897	45.98413046	45.86541603	46.06279931	46.24178038	45.38202979	45.20621791	45.92558699	45.07967605	1.673645257	0.792455302	-0.212795123	2.670189062	0.343108517	0.576525971	0.122729302	-0.201645443	-0.522377112
case431	35.36295042	50.78945108	32.22477211	28.7459814	26.64204236	22.9089078	18.4867979	14.18600955	10.62720848	6.739661561	46.9506098	48.61816555	47.47357767	47.25597417	47.33224868	48.00842433	48.05583726	48.82447627	47.2697484	51.28981244	48.50450142	47.69750562	49.66194953	50.54992834	47.32682319	47.36666558	49.1024336	47.38092756	47.59542834	47.54502539	49.23081288	48.91528171	47.90499924	45.981412	47.00725072	49.62937718	47.92393869	48.42057785	47.73191172	48.37572358	0.672505601	-0.190657806	0.465553636	-0.345467862	-2.05677659	0.165813315	0.014614379	1.148801641	1.033721907
case432	34.89074803	50.17064469	30.13438476	28.0674495	25.78699265	23.56264463	19.87991468	14.15588732	10.6273152	3.609399304	48.21145628	46.51891114	46.81464862	49.00524206	48.5114488	48.51073484	48.96307368	47.41294791	47.84374218	46.41667352	47.74619611	47.7373961	45.50493474	47.44199133	48.14618656	46.42575056	47.77098195	47.66804791	47.10030324	48.20759615	47.7220997	48.41122957	48.62495449	47.85010685	48.96068319	46.40279797	47.80933554	46.25056471	47.68815854	47.55455887	-0.400381922	-0.857678137	-0.053064761	1.456540307	-0.223225559	-1.240417395	-0.630653489	-0.459533816	-0.632620679
case433	34.08847808	50.39173408	31.89851451	28.21963572	24.9492937	23.29217191	19.40148096	13.88588796	9.609787759	4.867979911	49.51571376	48.54178106	47.18510106	46.94338579	46.13727799	48.4783333	47.62539862	46.91582802	47.67523948	48.27173879	49.20223167	48.42891487	49.59598231	48.6605965	46.23126159	47.64849431	48.06929417	46.68918321	46.53157209	46.72368485	49.38872835	46.82164607	46.3848879	47.67645337	46.71963658	47.26760445	48.97871818	48.20202702	47.88921464	47.98954368	0.610457075	-1.83327559	-1.516937641	-0.813180494	-1.928579105	0.243065238	-0.944073822	-2.969205601	-1.003344152
case434	33.07567383	49.04056657	30.47333078	29.11898389	24.71732397	22.27287153	18.37589198	13.41737628	8.679262704	4.111852951	46.64924355	48.24252794	46.69754363	47.73892504	46.41659878	47.45824011	45.81778319	46.08456965	46.12488816	45.61946999	45.82709504	47.2764459	45.3376269	46.88353267	47.46876229	46.33852035	48.34635982	46.89065028	46.27175094	44.83341821	46.82963682	45.36936104	46.45111041	43.74217276	47.01776422	45.39573855	46.8764039	48.32746656	46.73190934	46.74346704	-1.271225755	1.398676974	0.522692921	-0.956508258	0.144060901	-0.154984483	0.189783787	-0.379590573	0.440218258
case435	35.05379189	50.52534303	31.99189576	28.6901708	25.49702394	23.88795165	17.45400977	15.47022091	10.39334951	5.728143822	49.14624199	47.23764071	48.49643764	48.48019702	47.44652541	48.4141443	49.0084916	47.25879737	47.49832755	47.13958238	46.38128684	47.35006155	47.82735792	47.24034647	48.85982964	48.01455209	48.74076502	48.3293565	48.36482848	49.175283	47.89360036	49.01985896	47.03457969	47.44231828	48.47075832	48.00812663	47.57885093	48.52717537	46.70646133	47.68647136	0.205971883	-0.156029393	-2.650549476	-0.439080813	1.272942741	1.272639103	0.296361943	-0.861233127	-0.996627044
case436	34.51876879	49.36860156	30.54184012	28.07458145	25.81350154	21.64648878	19.79202282	14.47768094	7.562501022	5.592041209	46.61481639	45.30148751	46.77219602	46.56459943	45.32908861	47.79948884	48.26025359	46.43733615	47.04937253	46.78182152	46.77474551	46.96740366	46.86088863	47.98171916	47.63899688	47.40452121	46.28350441	47.17997676	45.97382488	46.75211278	47.96061591	45.91152979	45.55903096	46.03123979	46.86476936	47.07604046	48.5056166	47.1556456	45.11477918	46.73966431	1.895802577	0.943777593	-1.397516357	0.52547402	-0.036363149	1.198791377	1.113484789	-1.048885903	-0.552465312
case437	35.32813332	49.9968343	31.58234923	28.57276843	25.9441185	22.30574317	20.28849354	12.69103547	11.68346363	3.619308589	48.40979047	46.55284708	47.37487888	46.55929471	47.68020943	46.69032727	48.80535715	47.94495429	49.16315857	47.75465391	48.4227426	47.13500647	48.52013174	47.13597363	46.5229584	47.99708295	47.80675306	47.45038262	48.44258368	46.70494504	49.99906074	48.38939761	49.36534043	46.38855161	46.76402647	45.39952061	47.97971803	47.8091201	47.83143505	46.01046951	0.618405771	1.231498745	0.600155202	2.549419179	-0.743448531	0.489104689	-0.456897677	1.142935892	0.661672321
case438	35.15483933	50.75286265	31.73363672	29.55090441	26.29356031	22.47421257	19.60758006	14.27297087	9.597729385	5.399865699	46.66963095	47.60173876	48.24624316	48.14539679	48.25710141	48.03928048	48.60697852	48.92892203	47.68014344	47.49203621	47.5820995	50.26953734	49.38172831	49.17724122	48.99394473	47.64349296	46.78631507	48.40694651	47.04034249	48.40154219	48.5297474	47.0276048	47.60910882	48.72554586	49.7462586	47.53815219	46.58188414	47.1617125	49.39369024	47.57260175	0.894433865	-0.516921007	-0.492505399	-2.553137338	0.635598001	-2.130208232	1.427289198	0.609518977	0.181138677
case439	34.63611963	51.42406402	33.0532235	30.86591682	26.4898428	22.40562272	16.99061727	16.02083653	11.06622921	4.676169521	46.87382036	48.94395517	50.1971234	49.56546579	50.05525281	48.13828372	47.7081194	48.67218673	48.49700858	49.01493601	48.88693585	49.76592739	47.60572029	49.24327416	48.32655483	50.91671694	48.85867627	48.04442321	49.82896162	47.87802171	47.64071677	49.40740154	49.19597044	48.18526528	48.56495791	49.94218579	48.92238393	49.52326123	50.90495573	47.87073237	-1.217195004	0.023937103	-1.202193031	-1.993036477	-0.553927916	-0.745577293	-0.565255231	-1.886235339	-0.164342866
case440	32.02575611	48.30912216	29.2565688	26.65136428	26.05379809	21.7094577	19.12134751	15.03267119	9.20492845	3.525792117	46.46507669	45.65410424	47.1962793	47.22774229	46.66287907	44.71441226	46.19535602	45.35528862	46.4055531	44.06465384	46.18842946	44.68499359	45.2808767	47.76780781	45.29765053	46.68521121	47.21130994	47.00430174	47.24730782	45.41796149	46.4400222	45.08323613	45.59807155	44.25955558	45.38799582	44.90841931	46.72275903	45.79999132	47.03484901	46.46775002	-0.536603787	-0.607507189	-0.268089906	-1.986858264	-0.069570838	-0.970340364	0.656817473	0.487212611	-0.501610878
case441	34.57536223	51.11427178	31.05825526	29.68394671	26.96928777	22.29126419	18.95299048	14.86539706	9.045451948	4.424079298	49.82969841	48.1465682	48.54965111	48.99972251	48.92907192	48.86117729	47.18939316	48.76057503	48.06894785	48.59883894	50.05643514	48.17808731	48.10672867	49.32302469	49.03022159	50.53733456	46.52304389	49.10643292	49.27147942	48.54271968	48.66429927	47.86464952	47.94275256	49.6680532	48.90572193	48.52350553	48.05880771	48.95176654	48.53939333	49.38679518	-2.506816791	-0.501459554	0.539704685	-0.938595282	-0.939088568	-0.903346338	-0.752887944	0.080159561	0.012780683
case442	34.93247256	50.55047487	30.63935333	29.05845158	26.65127273	23.242553	18.96124338	15.90748566	8.530686424	5.7764352	48.80862782	48.55239733	46.53676972	47.15000962	48.08472094	47.22008666	49.08342564	46.52375153	47.05192047	46.59511393	46.6956645	47.86705933	47.45235948	47.28106697	48.36777277	47.89933549	47.47097452	48.19296396	46.74928816	47.69365502	47.31664045	47.3618999	47.87525934	47.71932133	49.19730372	47.29875961	47.66375695	49.96762971	48.46004197	47.50692533	2.015554495	1.391667638	-0.222957395	-0.91212374	-0.694498016	0.454693094	0.232908606	0.238169063	0.104177829
case443	33.93862764	48.87366949	29.86407079	27.33938427	25.88715935	21.44381583	18.93388693	14.48627227	10.28051379	6.120256375	44.97259246	46.1077143	48.29957055	47.1552933	44.83595917	46.22644026	48.09248669	43.88934264	45.93338318	47.11165294	47.0889703	47.91234833	44.54458988	46.5105062	46.45023835	48.77644197	47.06848197	44.6083334	47.61421828	45.16033553	46.95891185	45.39710339	46.42231556	47.13009646	46.74419139	46.34474585	47.71363941	45.97015515	47.56848053	47.5696068	0.062246101	-1.281579946	0.106873852	0.425252094	-0.003721913	-0.612674174	-0.819810415	-0.660950992	-1.571921857
case444	34.41702953	50.51026558	31.86026267	30.17794102	25.40895519	23.3162198	17.64144907	14.99433754	10.41710028	5.443400313	47.6431212	48.06483738	47.88637372	47.84307294	49.20733312	49.03588134	46.48606876	47.87975552	47.26965684	49.71761107	50.3371342	47.94400477	47.79726944	48.06375567	49.22972417	48.1974708	49.00205246	47.89649066	48.34003656	47.7510469	47.12035526	49.85678339	48.75861499	48.54434325	48.40912787	48.07339278	47.65984929	49.60729769	48.11939423	48.54373161	0.532165988	-0.508062095	1.46387993	-0.036407635	-1.083124478	0.380872286	-2.15482109	1.213095214	-0.268906727
case445	35.90587419	52.03892871	34.21373559	30.46895558	26.78828531	24.88904523	20.64523424	14.0598315	9.893130661	4.129369216	49.61387802	49.48605646	51.37967891	48.12856398	47.79398796	49.94143443	49.00393338	50.94510655	47.96248755	49.93099926	49.95411468	50.24050478	49.34608266	48.26143088	49.68831202	50.34361757	50.65666029	49.40928665	49.64977893	49.36452311	51.27650175	48.1212763	49.607981	49.02657219	49.07977445	48.87262554	49.83407279	49.65823345	50.15504163	50.07892497	-0.588979553	1.75483921	-0.167405191	0.374243835	-0.16304681	-1.080731576	-1.054155782	-0.43066082	-0.870288175
case446	33.26200682	48.95785769	30.82671381	27.80597422	25.08719466	21.88563685	17.92096537	13.7333072	11.32225209	5.83917806	46.20432719	45.3318312	46.00771493	46.39770747	47.05711191	45.75568735	46.0436337	46.46040577	45.87312513	47.56005118	47.43755533	47.59597964	45.17269146	46.75699455	46.79418176	47.83748907	45.67145885	45.86994317	45.57018793	46.3377106	46.09523244	46.74350598	46.23983961	45.26148413	47.55129488	47.58431993	46.46240252	45.66448675	46.15012469	46.67557214	-1.220559862	-0.083964705	-0.513882849	0.268381511	2.424418893	-1.178994837	-0.425574011	0.206919149	-1.334139188
case447	34.90464643	49.52334612	30.93368783	28.93552271	25.5741924	21.82215283	18.3491663	14.13744519	9.193509157	3.580408331	45.94051427	45.60906888	48.24745917	46.25647475	45.90259007	48.75741706	48.92017815	45.50834853	46.24333799	49.90590484	46.08106056	47.51907162	47.08595408	48.58918755	46.01574447	48.05569891	47.34624653	47.01595312	46.51912099	47.31855901	46.32652711	45.81336863	48.29418007	47.51065032	46.35087456	48.09311958	49.23186081	47.41713302	47.57432157	45.85100173	-1.44360211	-1.305794083	2.290028177	-0.671539976	1.115104303	2.923009506	2.947992986	1.120151203	0.155597523
case448	34.82661143	50.17729481	32.1722404	27.2976325	25.61047614	20.57543996	17.93868799	13.81657915	9.118362746	5.311192473	47.35234548	45.86871947	46.74280595	46.6161545	49.3823866	46.7941807	48.28146472	47.5616767	48.70962749	46.53092884	48.06570375	48.2990163	47.81639599	47.95646077	48.9139288	48.52682532	46.74834391	47.1274181	48.43396942	47.4016654	48.88667403	48.41555035	46.34386716	47.99790482	47.38436107	46.21591713	48.29807771	46.73454226	47.78197927	47.24890362	-0.471964813	0.79302459	-0.091644886	1.739591328	1.386864175	2.01017602	-2.30355736	-0.543994914	-1.835937316
case449	34.92428033	50.64133155	32.29663503	29.50956327	26.83539674	21.80234814	19.28152839	15.05084724	10.4752402	5.322926853	47.78140417	47.4252918	46.92248629	47.2841177	48.28401373	47.92780316	48.72351539	48.94492434	48.55117295	46.25325026	48.84426624	48.03920837	46.97181357	48.73262721	47.81087882	47.62772395	48.85679828	47.38581746	49.29050219	47.8145945	47.95825622	47.54892171	49.09008581	49.04674331	48.19710745	47.88018717	47.81052953	47.97879963	48.9451744	46.77474496	-1.322767873	-1.00376186	-1.423584026	0.667022796	-0.697009623	-0.301474567	-0.578110247	0.190941957	0.26451402
case450	34.97786364	50.40830123	31.84299172	29.70480239	24.9956592	21.01600975	18.72802653	13.95064143	9.386466826	4.796409778	48.70488423	45.68730764	48.01142615	48.52590285	48.70770502	47.86725433	49.23639126	49.98788037	49.32036365	46.62782071	47.97955696	47.98874719	46.52470826	48.96922337	48.02487354	47.73516432	47.52450349	47.83926326	48.73360395	48.1281901	47.23971341	46.14835549	48.22266558	47.47513615	47.49509155	48.76009262	46.13385254	45.95644197	46.63995947	48.07829849	-0.382620805	1.389156467	0.473172374	1.93398449	2.185146131	1.115065532	-0.365789115	-0.873779504	1.160225901
case451	33.4278026	49.91545849	30.64855657	27.91258613	26.23770367	22.32668931	17.40188954	13.55478769	7.929464446	5.827478603	49.64519287	48.91470104	47.90691337	46.81307079	49.21030675	46.65427759	47.70541126	48.05364146	48.14011578	47.55102458	46.90628839	48.73758334	49.5571301	47.63190851	47.24438639	47.50190655	47.5993182	45.74553052	47.20809777	46.4665256	46.73772602	46.91134034	48.00809392	46.78990309	49.36427266	45.63027304	48.5841551	47.56215877	47.61028003	48.44127008	-1.541192731	-0.908683995	-1.436591837	-0.130069112	-1.501591781	-0.862847707	0.365057003	0.457533787	1.574734015
case452	34.3847699	50.60829067	30.52027072	29.19840111	24.52939718	23.65889495	20.59026597	14.06984521	10.59261058	5.231875586	48.51137716	48.84003176	48.14780294	46.7708459	47.6865934	46.57333757	47.33813698	48.93318783	46.59878226	48.35417035	46.18575643	47.24963727	48.38675261	47.84868559	49.53549166	47.88147766	47.01532945	48.15107721	48.84643818	48.71398766	48.36092103	48.76214751	48.46079159	46.74831649	47.96887928	48.81287829	47.3402864	47.41770819	48.0725561	48.6556106	1.053463231	0.036259035	-0.176565689	-0.088131346	-0.201598737	2.00146394	-0.379696196	-1.019282409	-0.810284959
case453	32.67852662	49.09175041	30.80553612	28.60510195	24.71876058	22.80688154	19.20398708	14.33823007	8.487086165	6.64209674	48.28460111	46.30732019	47.48215226	46.77993662	46.47309766	46.53990912	45.64701439	47.50468774	47.74306766	46.31339753	46.13024847	45.47998411	45.11433347	47.99255364	47.65888328	46.70481519	46.8480627	47.19096161	47.63137678	47.19841568	45.98361105	45.42903432	45.7376301	46.17357471	48.67864543	44.00743928	46.97039689	48.05366423	46.31664011	47.44513156	0.829409979	-0.494109258	-1.212199189	-0.66976835	-0.440593852	-1.091435383	0.87816569	-1.688127508	-1.241064037
case454	33.79624721	49.58584042	30.7838073	28.87961519	24.62765571	21.89571809	17.05657916	12.88503564	9.531685275	3.967109203	47.94290155	47.58782576	46.34846696	48.64577315	45.07767767	48.36247955	43.65760089	47.61037612	46.55509667	45.35298834	47.01988365	46.56715928	46.54426634	47.75845143	47.90514783	46.37707075	48.02434641	45.79998156	47.73987657	45.2607474	47.05759916	45.87202271	47.47609478	46.45691454	47.36089548	46.38483403	46.4399259	45.62604862	45.16473433	47.76628859	-0.612093102	1.255999503	0.3708135	-1.681447653	-1.976600662	-0.924904949	-0.636707174	-0.049169172	-1.23822988
case455	33.19009886	48.93713696	29.98879648	26.90588427	25.3293355	23.26949706	18.25766814	12.87819331	10.35754956	3.647646369	47.54134689	44.84408216	45.96084247	45.49939875	47.28069346	47.22479378	46.1229366	45.24492619	47.78383075	46.01879554	47.99887487	46.14966383	46.09921212	46.50247048	45.87967584	45.89936568	47.42822775	46.66929616	45.94677658	45.26121147	46.00850644	47.18624215	47.17391652	46.0339718	45.37795758	45.95599576	46.78352467	48.41645303	45.61182089	46.6356881	0.086897685	0.032009257	-0.887092908	-0.366394216	-0.477882945	0.529222789	0.924023063	0.484955338	0.731064134
case456	34.39322806	50.32647703	31.75488881	28.69921861	26.6895551	23.67902609	17.74357106	13.63629437	9.850477414	5.992086999	46.74368614	47.27613085	48.41198121	49.17733712	47.78698817	47.39041485	46.69726467	48.0069181	48.90210192	46.36831024	48.57576487	48.28940566	46.5280467	48.05006602	47.75372675	46.63552582	49.01608034	48.26001251	48.8072403	45.42873208	47.79126462	47.97643235	47.81920223	49.37155141	47.65285779	48.43132509	48.34118895	46.49855934	48.25682165	48.18039069	-1.042876189	-0.919171442	0.029545421	-1.228399281	0.467485565	1.254981656	0.27593749	-1.243590554	1.540215108
case457	36.73641144	51.69854364	33.35799169	29.38978778	26.81016072	22.64904852	18.70629095	17.53010712	10.7539404	6.246644075	48.90563118	48.869159	48.55655983	49.91218819	48.7321702	50.06026625	50.97701263	48.50824335	47.66877681	48.19536434	50.43340283	48.80077182	48.70131183	49.07589436	48.4696086	48.14187515	49.14363008	48.39210883	50.47879752	49.06705802	48.13657307	49.2546034	48.49794669	48.54165588	50.05662928	49.9309624	49.3987245	50.90806888	50.20413711	48.25210632	1.349906263	-0.969387087	2.278067354	1.13089614	0.980008778	0.200709101	0.995776305	2.051764754	0.646814323
case458	35.25877155	50.36977255	32.49477219	28.62788835	26.1900571	22.36772301	18.19510608	14.19324943	8.34322862	6.652805277	48.51379262	48.59832169	47.84428879	48.02464051	47.4607614	49.37398501	47.62703857	48.59442272	47.40451369	47.79585927	45.55807737	46.68561302	47.73423642	48.52854077	47.29652881	47.87367249	47.65353145	50.0495928	49.63644612	46.54110903	48.3740647	47.42407622	48.81803585	47.40583765	49.37928984	47.3169767	46.62837408	48.13408401	48.47889283	48.02452379	0.6123366	0.410896012	2.763034631	0.304824054	1.427622561	0.195101504	0.176459529	1.460828237	1.004057532
case459	32.62930921	48.75139136	29.89894612	26.69414494	24.50750886	22.32124284	18.06085082	13.84082496	9.388984073	3.411811979	47.2479141	44.72405282	47.7579009	47.11536501	47.79495022	46.35984909	47.08512508	46.60683656	45.96843336	45.4152793	46.61612162	45.42839162	46.32357941	44.58910894	47.23792818	46.5908808	47.21873756	46.37839726	45.10185396	46.45331715	46.78293924	46.1350849	46.79436477	46.16937148	46.94924145	47.66291188	46.05649372	45.41402555	46.27033879	46.65118095	-1.062843308	-1.002620839	-0.711059857	-2.372219121	2.041428283	-0.412135665	-1.019505102	0.109587573	1.389277516
case460	33.38318946	50.35244085	31.40992853	27.91664701	25.92062774	23.00391268	18.0824962	13.1152257	9.29595257	6.139444422	49.36266309	47.32533579	47.94616916	48.66805891	48.05990488	46.69642583	47.37993774	48.04993206	47.74938524	47.84991894	46.22303665	46.92360757	49.20348237	48.08847773	48.01031563	45.78206325	47.34919608	48.30437431	47.19515448	47.74255063	48.19134556	48.70050747	48.56096578	47.76121456	46.68866404	47.33952414	47.42698635	48.53784478	47.68388433	49.48243182	-1.258162475	-0.864104921	-2.401990175	-0.495515647	-0.287831184	0.503605984	1.139474767	-0.667619887	0.057871625
case461	34.26268415	49.64166359	30.96925938	28.87882623	25.67904668	21.93002357	19.11977862	15.99347443	8.500401621	4.482247285	47.23628739	47.61262093	47.56176599	49.3261439	49.1602075	45.55660092	46.96096985	47.80001135	46.36032146	48.19075243	47.93935905	48.13029743	47.32344812	47.16521578	48.1953655	47.21045306	46.2309991	49.52937516	48.51526124	45.65357322	47.12604235	47.71454534	47.66465517	48.56946163	45.86788622	46.27156826	47.53403529	46.79257281	46.63716824	47.38724607	-0.49313695	2.318860618	0.915416859	-1.049759144	-0.304348949	-0.846059321	1.026467222	-1.806056602	-1.026886482
case462	35.12079561	50.19827364	30.7686198	28.26264864	25.76450564	22.66866522	18.01552027	14.71762822	10.92971527	4.693342632	47.39134665	47.9249216	47.4736605	48.55301362	46.68019597	46.54372464	47.84634372	48.12434789	47.84826656	48.81303	49.72151734	48.78490732	46.80923221	48.50156703	48.43580463	47.09587789	46.36163413	46.51196138	47.58120575	47.40275757	47.79666085	47.05979711	48.02637081	47.55865265	48.07168703	48.86414198	46.56680389	47.83075982	47.0758137	47.4472064	0.461940519	-1.4486576	0.524961228	0.537789875	1.009549095	1.207026066	0.648085041	0.08180432	1.191422563
case463	34.16419935	49.08724551	31.05427121	28.86155955	26.54035992	21.67427736	19.49050799	14.60640688	10.43672325	6.185609246	45.68544511	46.80931206	46.52839308	48.32671569	48.04128337	48.09334995	45.83266112	46.38222287	46.78138717	45.18979834	47.61625399	46.49859953	46.06288675	46.36562996	47.42334389	46.00104668	45.35114451	47.39420099	46.45571697	43.84115188	46.46300652	47.70268306	47.18400059	46.30973296	44.89805797	47.39592716	48.4497057	44.85075235	46.91975278	47.35735781	-1.547630126	-0.887039827	1.17306695	0.899754816	3.018064284	1.453950618	0.797407762	0.267133984	0.139400113
case464	35.03652491	49.99974778	31.7285958	28.5053456	26.17487982	21.063188	20.12514521	14.93183711	10.22227602	3.610902122	48.73052375	46.25904649	49.79957732	48.12341602	49.18648025	49.63662079	45.74643611	47.16204925	46.92081225	48.37028538	47.2297789	48.10625659	48.21995669	48.56792566	47.1382705	47.78293046	48.37424696	48.82304949	46.61839114	46.28952799	47.73228529	48.08310693	48.2610822	48.59593461	46.7900265	49.94683109	46.44083426	49.08031206	47.29167656	46.31440825	0.311116761	0.930710519	1.137450965	0.927824092	0.824362087	0.583175758	0.51710328	1.037809715	1.454405239
case465	32.80551546	49.46486078	31.05398754	29.51333032	24.35341407	21.91719048	17.91942929	14.94802721	7.870646344	4.915945603	46.61161343	44.58441022	47.78965367	46.16077613	46.0216884	46.9529069	47.50743948	47.31660171	48.07177277	47.55092079	46.93243179	48.18701164	47.67488745	46.08534484	47.06693578	47.45398019	46.70291138	46.60205946	47.11666686	46.90398103	46.62101432	46.88821561	46.68124954	47.62514493	48.19667801	46.5788701	48.68707705	46.61175583	46.40680164	48.13733961	-1.067240038	-0.573687531	-3.367302942	-0.845618764	-0.487703609	0.988101991	-1.190217404	-0.767434132	-0.918907629
case466	33.7890547	50.29306718	31.20669031	27.9563203	26.56949971	22.37278313	16.61246441	14.08526521	11.13102366	4.385783463	48.79995662	48.21574281	47.99143674	47.43289092	45.67446714	46.07216351	47.63452959	47.68016228	47.36788702	48.53266527	47.68114111	45.89650061	48.94997837	49.04414568	47.60476263	47.5683886	48.81089543	47.23989143	47.38702472	46.95199762	48.67628154	47.75607302	48.42229985	47.15035359	48.65813324	48.14295225	48.32288162	48.26224153	46.70008403	46.22456422	-1.115934813	-1.670692131	0.9273649	-0.053975582	-0.106074785	0.05956265	1.248836239	-2.268930036	-1.030076963
case467	31.86481799	49.04869162	31.9896332	27.23648382	26.18824497	21.05558397	17.99857342	14.56991476	10.16067863	4.48762703	46.62578391	47.70391426	46.52956315	45.10814793	45.72383855	46.21853799	45.17379901	46.79919299	46.10829394	45.69485804	47.444964	45.85509373	45.95305181	43.57492011	46.45759772	46.60457961	47.10314736	46.9378422	45.83441722	46.6847565	46.00911929	45.99817158	44.60260862	45.20652429	45.46079377	46.37840377	45.76788067	45.05087272	47.60903314	44.0017238	-1.207300819	-0.304539925	0.052550947	-1.019473006	-0.849629952	-2.561606787	-3.52672516	-0.78526254	-0.833610954
case468	33.8366292	49.44299097	30.83789998	28.1377131	26.64200933	21.7349348	17.35954267	13.62333404	8.926163156	4.962691053	47.93324545	46.66805713	45.65018785	46.87659096	47.49439015	47.32009444	47.45075598	47.80114046	47.97051191	47.85813962	44.98063411	46.82249805	47.25458012	46.86836475	47.44015837	46.95979333	46.36784638	47.26194654	47.00733017	46.17374274	45.83896598	47.05257158	47.062135	46.94467718	47.37704977	46.80149365	47.50912577	45.66724449	48.25943375	46.61878225	0.130998578	1.138663484	-0.086545882	0.455283817	0.08757438	-0.145760827	-0.251085509	-1.048506843	-0.082435404
case469	35.38173891	51.11746239	31.64018668	29.95519619	25.65273911	22.14717606	19.28605258	16.08484173	10.00089338	6.337914843	48.17842708	49.05740807	48.19741649	47.90473047	49.1421124	50.66321051	48.61207452	46.6818876	47.19575316	48.79348086	47.76989208	48.54742802	50.01774563	49.2125815	47.7908626	48.24060125	48.21601002	50.2955931	47.80938686	48.15482947	47.0047819	48.40299692	49.43261816	49.92216996	47.17079766	47.82741733	48.6265351	46.73101082	50.11298252	49.03896844	-0.053775361	-1.10989849	0.461738601	-1.825027834	-1.449809591	0.285713676	1.341903234	0.973153296	0.795106524
case470	32.70392737	49.47649439	30.63208535	28.30380798	25.62965273	24.02726121	17.70185845	15.23263316	8.990608184	4.829930858	47.13414328	48.03678811	46.19173526	47.58907275	46.37102543	48.4639182	47.23475813	47.53913789	45.76839034	49.36813976	46.38832526	46.33841355	47.18995968	47.61153515	44.77762876	46.49158221	47.92294747	46.34915042	44.88696163	48.27833772	45.98211716	46.20678865	47.10497918	47.19671631	47.00550757	47.02230395	47.64940862	46.40324674	47.42872794	46.29747679	-2.109863073	0.707167871	-1.00916067	-1.632062155	-1.569985491	-2.160297016	0.134106764	-1.6866221	-2.098958134
case471	34.89334981	50.16146779	31.56611948	29.21512184	27.26642319	22.30875612	19.17077587	14.44867213	10.14437372	4.452770763	48.53884828	46.82185252	47.85247049	49.58036589	48.67444245	49.0504707	48.58542846	48.17164087	47.16197987	47.22033099	46.56558852	46.52108649	46.28478899	48.45417188	47.39710426	48.9614592	48.70471927	46.67422746	47.90536184	47.16692214	48.27022396	47.91823412	48.12936255	45.89840392	46.47229262	47.35370683	47.90408344	49.03917405	48.26919787	48.69976132	-1.734522188	0.056418398	-0.085228922	0.346104413	-0.668788179	-0.098131054	0.390879926	-1.42093573	-1.078054663
case472	32.03418705	48.47606341	28.66083519	28.11320728	23.8477756	22.28711527	17.67541626	14.10679742	11.39913248	5.882422236	45.68054821	46.43453555	45.06106585	46.3490833	45.55949502	46.65362096	46.65851322	46.07315943	45.48342556	46.49001869	46.05814962	45.49591571	47.26544143	47.14620093	46.53419162	44.49335985	45.00107955	45.45846404	47.58688886	46.48640172	45.85677662	45.05750571	45.6305399	46.15189168	45.59546076	46.7521168	44.83113286	46.10739663	44.54298051	45.28613688	-0.653518536	-0.739330897	-1.911979321	-0.978728745	-1.455577122	0.204985739	-0.887716457	-0.132207666	-1.967896031
case473	32.9370461	51.05586926	32.30530246	30.1672794	26.62139551	22.39328218	19.91153268	15.51557119	11.17146354	4.308930549	47.81205279	49.91942669	49.57005047	48.31948156	46.32896554	47.76081089	47.886737	47.48674645	51.06383337	49.46897279	48.76837779	49.49830163	49.39393386	48.50387717	47.93623496	47.81962781	47.57797508	51.01730235	48.94952266	47.85745126	48.88547431	47.00775058	46.71724025	48.40168107	48.51392094	49.25077574	48.65212213	48.24261302	48.05401122	48.87104278	-1.13029601	-0.789239332	-0.974149768	-1.600339874	0.049038174	-1.797792994	-1.222379353	-1.407839988	-0.562003745
case474	35.04837202	50.55098157	32.82676924	27.56974567	25.3721534	22.38447487	17.8796518	13.3093517	9.394551728	5.64319638	49.1945576	47.00735327	46.70109087	47.25124638	47.66282876	49.92919767	48.02893563	47.06768978	48.04292272	47.78310967	49.04933155	47.02296267	48.36205232	49.54080245	48.56923973	46.09715144	49.32734964	47.21060114	49.27155188	47.25387155	48.23104943	47.78742253	47.44588573	47.57672138	47.5023586	48.39985975	48.24547818	46.44099574	49.29431864	47.95495249	1.945496615	-0.112962538	-0.746969954	2.764493251	-0.19827806	-1.335314	-0.314035926	-0.719835861	-0.018406296
case475	34.9116107	49.99293519	31.16115814	28.77501294	25.62768819	23.25362385	19.61467924	14.57405019	10.31698595	3.347614688	45.92326985	47.96511146	46.72171499	49.65549744	46.45179611	47.07082165	49.35129579	47.00226752	46.98434008	47.53951868	47.94534201	46.41595649	46.73224855	48.83332854	46.92502779	47.0176156	47.04163985	47.51064362	48.6010424	48.21073676	46.3469611	47.12975118	49.52176846	45.97656068	46.94438594	48.52972982	45.65091323	47.90979785	46.18582074	47.63708276	-0.302804488	1.122311317	0.682832469	-0.251904625	0.984108206	0.929331167	-0.173756016	-0.079723077	-0.557284387
case476	35.48516814	50.58827694	31.91965058	28.88027413	25.97464513	24.79707608	17.68117114	14.17822275	10.76914943	3.963882591	46.44473639	49.82399435	48.48319237	48.00168639	48.44855997	48.11392915	47.25627202	47.57859505	47.41971645	49.94174452	46.54986499	48.98734074	46.6317173	47.9868056	48.64247645	48.2253376	47.10846837	49.57658006	47.89698806	49.19456655	49.65774704	48.58648242	48.68137663	48.79015166	47.93007642	49.34203218	47.79526902	46.22841932	48.49968647	47.84934994	0.333481613	1.485811705	-1.329957848	1.169834828	0.56312102	0.726749724	-1.699062577	0.636190211	1.649827363
case477	34.22551975	50.3223445	31.03237958	28.2100194	26.32984598	22.19033193	18.83673605	14.90787772	8.913212644	5.420789536	47.34551587	48.72988522	47.59628587	50.04169722	47.19312971	48.12090768	48.39564771	48.10456811	48.9575446	48.63531486	46.53803129	47.4333573	47.43355284	47.09978633	48.82179493	49.47614744	45.7890555	47.79151957	47.2395301	48.88660925	47.86903625	46.62758142	47.4083381	47.06587079	47.65809497	48.63501052	45.67071601	46.51258162	47.87052997	49.73140708	-0.464637589	-1.675548844	-0.25132319	1.744967106	0.675752878	0.613122302	-0.726717035	1.9319513	1.414731022
case478	33.81709051	49.72971735	31.07908196	29.58293718	24.65878377	22.06057631	17.79839694	13.79703733	10.45193112	3.973138617	46.49720394	45.64277834	47.21565122	47.70305527	46.99671398	44.31199933	48.80698776	47.07508208	45.65664542	46.90411294	46.05306871	45.94144791	46.94886948	46.12636536	47.10831297	48.0681452	47.37364424	46.81087336	48.07554238	49.33176606	47.14767411	46.88529011	47.50966892	46.31687825	46.12499686	48.3486808	45.09450847	49.6199414	46.51977355	45.93518237	-0.885166636	-1.366588656	0.077857063	0.19614585	-0.783894644	0.23896975	0.690369339	-0.453739472	-1.500037341
case479	36.38363618	52.582222	33.13009104	30.73068852	27.27499568	23.23171615	20.39677568	15.18227483	9.256075283	5.984625732	51.1824472	50.12959608	50.10393216	48.44188681	50.36324188	47.49265062	48.80383932	50.31697558	50.52538859	51.29412194	49.24337556	51.26666888	50.66053835	50.06304717	47.37799127	49.14220013	49.2465421	47.95604277	49.62336821	48.99781462	49.15335017	48.72615485	49.12495731	50.62435254	50.27392266	51.39526658	49.60267094	49.18157608	50.53396544	50.15086256	-2.044778912	0.19344936	1.385463443	-1.251954235	-0.134222267	-0.205471178	-0.044258986	-0.771902334	-0.665249308
case480	33.84059742	49.21204528	30.36773902	28.24514494	25.15185875	22.60234368	19.21852051	13.39570289	7.383484027	3.646370525	47.78210516	45.65877294	49.0696965	47.74818211	48.51248072	45.81544385	46.44362906	46.98540664	46.69969519	45.45858261	46.97137857	45.60020107	45.81346896	46.98757153	46.51879594	48.75537317	46.66818468	46.01255973	47.2432118	46.78080473	46.0709543	46.06922368	44.67884029	46.89629673	46.55089541	47.12988056	47.62241511	46.11831557	48.08583688	47.36328369	0.300933011	0.728189251	1.216424352	1.412174924	0.154501925	-0.685600382	-0.245627481	-0.348314466	-1.897805558
case481	34.9251269	50.66865409	31.77601151	28.04778299	26.4450323	24.75856135	18.60960785	13.15103733	10.60476035	5.689060748	47.41109658	48.95914859	47.03425653	49.0132759	47.728813	48.3151202	50.16993503	49.12892319	47.7092337	46.86011165	46.9387748	47.31966742	47.49382236	48.35367542	48.31830912	48.00537551	47.1546832	48.67246783	47.11343701	47.71023672	46.13199563	46.82616778	49.7515634	47.52447705	48.84319993	48.15388273	49.17689284	46.70102507	48.32596862	48.46876326	0.392553786	-0.83108769	-0.367262077	0.984154461	-1.423757313	-0.720149608	-0.441339763	-1.339657446	-1.202940465
case482	33.4000196	49.33411148	30.31624701	27.91402688	26.96817622	22.55448705	19.73987454	14.89671588	9.579606893	3.637801454	46.8731798	48.85363398	46.10187195	46.51785913	44.45906917	47.4769087	47.16697092	47.44086454	46.38174545	45.55187496	48.44519409	47.40160494	46.44598062	46.03954739	44.7859596	48.29602827	46.15071515	46.63186001	45.64094102	47.70413121	45.98004843	46.48702483	47.84308821	46.82075318	46.39465332	48.33774731	48.02893842	46.8501823	46.43850884	45.41194168	-0.59615408	-0.82708937	0.387214073	-0.971402194	-0.357876976	-2.274736854	-0.158978757	-1.918225484	-1.311845056
case483	32.16975984	47.42288612	30.52026764	27.47894957	25.94866418	20.42139029	16.95373178	14.09104802	8.679462756	4.968418317	45.29732205	45.53919586	45.81713375	43.56583639	45.90618971	43.61136734	45.74130221	44.81744196	44.63866616	44.06923296	45.25966144	46.36070264	43.20492634	45.14100495	44.44890944	43.60029129	44.64892644	46.47371283	44.31780909	46.72146393	47.24086868	44.10115321	45.29240828	45.12341517	45.42010419	43.97969329	44.40442801	45.38703618	44.68820534	45.62713111	1.306699091	-0.431813327	-0.944356281	-0.945272126	-1.165249457	-0.05895262	0.545368386	-0.895645635	0.536103246
case484	33.71450789	49.5522941	30.23643099	27.79292099	25.18775486	19.08441818	17.48919843	13.56132817	10.71619674	2.826973465	46.74093004	45.91247342	45.12699336	48.21630684	46.03874293	47.96636236	45.43136523	46.75054836	47.44767824	47.97280132	46.09776459	47.86097522	48.37019173	50.52285367	47.67591174	47.57239188	46.65902071	47.47572393	49.01234968	47.03528932	46.57819379	47.55599929	47.61349339	46.99106	47.38681584	48.50080344	45.30078811	47.27501585	47.23697743	46.53631619	0.041218198	-1.03855566	-0.116885086	-0.172375541	-0.758863962	-0.214180559	0.426630026	-1.465204272	0.365660164
case485	35.14105994	48.89798922	30.26889517	28.97597731	24.98638791	21.45510561	18.15377837	12.89138263	9.813622665	3.228491814	46.41693956	46.81929116	46.57823513	47.43800715	46.93946438	46.55185563	46.1086733	46.65241388	48.21319068	45.92989479	45.7551948	46.51513692	46.22198563	46.9803831	46.81656546	47.02774664	45.88249568	46.90946475	44.41681502	46.29372335	46.5566605	44.71469369	46.72556981	46.2215352	47.57510807	47.671973	45.20572164	46.49260298	45.85164586	47.68674172	0.79419953	0.391873746	1.378810553	-0.044337877	0.784500161	1.193566814	0.719667009	-1.451444968	0.337684039
case486	34.31048602	50.82221331	32.028209	30.7401062	26.2641339	22.33336771	18.61205139	15.38782913	11.24985994	4.527998307	49.08616381	49.10847391	49.03748589	48.16922726	47.91173154	47.29430471	48.29403625	49.2736698	48.18723661	49.27662137	49.52849859	48.84490251	48.72706558	49.20963671	48.32066131	48.87364369	48.05410842	47.15023598	49.15567727	49.36892822	48.23796135	47.68540058	49.17120465	47.54707002	48.86941663	48.17833992	48.56884708	46.98931027	50.75743273	47.69509837	1.360547018	-0.560556404	-0.332791221	-2.564217679	-0.648509873	-0.402248985	0.546559559	-0.468536708	1.495435516
case487	35.40959497	51.476257	31.58112828	28.16774878	25.43087567	24.12063548	18.24297112	16.38343605	10.76927794	5.89597416	48.95823969	47.19117691	47.91097341	47.90210832	49.43562449	49.08394266	48.35396044	49.91782334	50.70802265	50.30243168	49.0447079	50.95024945	50.21414477	50.53752996	50.12735401	48.25226544	49.27443373	46.28718391	47.18699755	47.97054734	50.28307566	49.36526233	48.93233315	48.90331609	47.9670879	49.09056486	49.01611925	49.75381711	48.38872869	49.73461398	-0.414924721	-0.546716516	-0.736672489	-0.476455323	-0.234336616	-0.052343008	1.289465333	-0.302724252	-0.886355739
case488	34.05244743	49.00646213	30.56332543	27.7636864	26.95113587	21.6196093	16.75884595	14.57184951	10.0405097	5.270579267	46.26631487	47.4872571	47.91256363	45.20880049	44.96432152	47.18736903	46.89717823	47.55222487	45.2878667	46.88185344	44.67484703	46.02583527	46.57812628	46.60006265	46.52094237	48.31029947	47.22764836	45.00306705	46.71658412	46.18019741	46.67840055	46.61121569	45.70285951	47.08624217	44.99134374	45.83825566	47.25496244	46.74241042	45.57247699	46.26418792	0.271406896	0.898315562	0.491697099	-0.845924751	-1.568579176	-0.685331191	0.232607963	-0.977708087	-0.449093647
case489	34.91079249	50.14658171	31.90697601	29.18002096	28.68955458	21.61247427	19.15214495	13.42054518	8.741717905	5.926286883	47.75483546	47.69143461	46.69832652	47.49301324	47.67666406	47.31353794	47.27807985	48.29877977	47.69895884	45.96751097	45.05680539	46.44382623	46.614739	47.71645639	46.04761947	47.71488724	48.8380297	46.67730256	47.0001607	48.85458095	47.53949852	47.33956673	46.63301417	45.37262621	47.03904561	48.32090061	47.38613954	47.3508886	48.31672199	47.71373033	-0.128296205	1.064346331	-0.019300924	0.710232773	-0.442644081	1.090958094	2.236045571	0.788805616	-0.343063306
case490	35.1015385	52.81414307	33.87982825	29.54524029	25.17200297	22.17056556	19.59728551	13.71280609	10.6380276	5.623404244	49.99872347	51.10313965	47.99787063	49.61397632	51.53153997	50.58880795	49.18740411	49.90809095	49.22435928	48.5560099	49.75080021	50.50941808	51.19737492	50.27422598	51.55786584	49.12275706	49.80701516	50.57080352	51.03386289	49.22143451	50.10778402	49.2884016	50.27624049	50.40806082	47.98514765	49.96023239	49.96872103	49.86982958	50.98844138	50.96212265	0.786318075	-1.35695224	-2.255965215	-0.996607955	-0.315973689	-1.128879041	-0.724304976	0.290046829	-0.600506366
case491	34.5510235	49.20622058	30.02584157	29.93050542	25.47010725	22.09535932	16.59563017	14.83116076	10.23023145	4.033057951	47.49134559	45.15244378	48.74016917	45.0032247	46.75037493	46.35075218	48.11960319	46.88502837	47.42245514	47.14278305	47.16638687	46.17488107	46.89029802	47.17944161	46.02441451	47.05704678	47.71645303	46.63990354	46.65802181	46.84162694	48.63855989	46.21885851	47.08262207	45.841401	48.25157167	45.93381149	47.54384695	47.06593309	46.05304527	47.11804514	1.722079293	-1.960137716	0.815493046	-0.970455886	1.631270496	-1.148453772	-0.592668313	1.126668601	1.836725938
case492	35.30919739	50.24551343	30.71144824	29.1265777	26.40056568	24.29911265	19.03153694	13.85646386	9.849990302	2.331007865	46.84313383	47.49973431	48.70458994	46.86407088	47.41672053	48.04256123	47.87272665	46.98189649	47.86267367	47.28025075	47.89832896	48.07492516	47.85993491	46.10022559	46.68734516	46.75455484	47.98319726	47.35127641	47.91739986	47.94529761	47.64790525	48.08748969	49.99312463	49.12044015	48.60004358	48.77879402	49.47378637	48.88171077	47.17676897	47.59233845	0.370353262	1.064640732	0.799744796	0.439663221	-0.067215506	-0.117440928	1.154331942	0.295480105	0.571268004
case493	34.69095513	49.65228469	31.42691004	27.45154508	25.28787932	22.98242453	17.88472181	14.48628313	9.867770544	6.419532624	47.35597632	47.6096549	46.60595351	46.59112015	47.89163658	45.79659041	46.90985187	45.64515426	46.03784341	47.75161548	47.60026734	48.19930876	47.54771709	46.16157917	47.99321093	45.90343093	48.50179057	47.40698843	47.05445061	46.36325923	48.99740206	47.04788584	49.1035527	47.44419668	47.60829959	47.20755858	46.83435574	48.66297916	45.92003879	45.74699181	0.609867859	0.935226688	2.414613031	1.269463657	2.239513765	2.226016458	-0.460129206	0.472757171	1.869047048
case494	35.02663587	50.96999456	31.2402945	29.65585482	27.72659434	20.08104937	18.9717144	14.4936596	9.974577348	4.774445282	47.49767975	47.56697781	47.4217954	50.66832759	49.11341818	47.78665534	47.25708864	48.26912068	48.49705971	48.63854171	49.00169525	47.27364362	49.90606628	47.64404504	47.98118041	48.40260927	49.09326451	48.46027888	49.21812116	47.61818258	48.44479633	48.75916445	48.46909544	48.70921785	47.07088705	48.55099631	48.9235551	47.52829298	48.58122878	48.98952236	1.259016933	0.246897693	-1.436668634	-0.126359636	-0.520896576	-0.414618177	1.317642066	1.056950402	0.295389196
case495	32.70936953	47.99655981	30.31725851	28.66227595	24.62778812	21.78930592	17.88400342	14.3979429	9.317602932	8.642527578	44.12641583	45.71354072	45.97800203	48.31076577	44.87079555	44.30538673	44.85534215	44.40604028	44.33541328	45.66838728	44.62630378	45.14636717	45.78619437	46.71558261	43.87710081	45.23389808	44.03840445	45.01392827	46.90486817	45.06456122	44.89448631	47.0107574	45.67396296	45.01934023	45.45333136	45.3030485	46.80380421	46.17066283	47.47678524	45.12393315	0.878130468	0.204577376	-0.964102816	-1.043347495	0.021127419	-0.920692615	-0.327340458	-1.101874508	0.345594242
case496	34.27940733	50.1051496	30.28781561	27.72994729	26.5726237	23.32532912	19.91042287	13.71614016	8.585200042	4.022582757	48.29524151	48.09052546	47.26706977	48.13263486	48.24554914	47.39789206	47.65437589	46.98533325	48.50321518	47.10287756	47.15167829	46.79976208	46.95380687	47.28722166	47.68655949	48.23783905	46.90036597	45.5926645	47.80998521	47.0623982	47.54906076	48.54412098	45.74701494	47.64793877	46.39981139	48.48512183	49.20710449	48.28056959	47.05481652	46.25990915	-0.029091815	-1.007624568	-0.889319486	0.011027324	-0.116271765	-1.349385265	0.264709699	-0.452835012	-0.8259139
case497	35.29417834	48.92612514	30.56526098	26.69958143	25.21301034	21.07488268	18.11227836	15.11340888	9.759427448	2.915149733	47.64638588	45.11627746	46.33516896	47.59526077	46.07845456	47.99649346	44.81496698	47.53892945	44.23433935	47.6754654	47.71199536	46.35667761	44.9716242	47.64710837	46.4717406	46.19384558	47.4857175	47.72329061	45.09205663	46.20401621	44.65169868	46.66953012	49.18134097	48.70617632	46.79677255	45.52009211	46.46546766	45.67740126	45.17325438	48.40785957	0.361617824	1.636647097	0.414769988	1.20066501	1.077730244	-0.577016118	1.385979945	1.218810604	-0.176686907
case498	33.56523955	49.94610353	31.11988873	29.11770563	25.26998092	21.79033026	18.19454892	14.2131813	12.42923613	4.796537932	49.10563149	48.44461184	46.73684164	47.29321712	47.01801361	48.1232105	45.68597678	48.45449162	46.76404924	47.27882326	46.98341475	48.09490203	46.4054855	48.3722635	47.46205899	46.9896905	46.68981636	47.36480728	47.77665933	47.40619204	47.04109275	47.11913558	46.85940168	47.60613713	47.55126578	47.12480508	48.47767227	47.4991105	46.65304007	45.85322835	1.206491705	0.951891294	-1.301405027	1.176168925	-0.832966479	0.262557864	-1.349389771	-1.800996492	-0.721308728
case499	32.89722996	48.54768078	30.23474993	27.67034321	23.37184302	20.90327688	17.45428455	15.28463076	10.48558767	5.491372542	45.08622261	46.95631143	47.26142158	46.81437461	47.11006441	46.72093907	47.34374749	47.05501942	46.97940357	46.77713105	47.10245308	46.27675475	46.73431543	46.84968934	46.01254086	45.47356229	47.24030863	47.26628101	45.3791628	46.83881522	44.6364415	44.87016053	47.0535834	45.73662222	46.82730915	44.17387389	47.50462875	45.68669338	47.17592073	45.04964796	0.200554467	-2.447922452	-0.176969731	1.767729207	0.132133384	1.344418137	-1.023267667	-0.261097172	-0.858856559
case500	34.01468555	50.1358834	31.72636758	28.90149571	26.31427571	23.18624726	19.77229914	12.94217123	10.97850085	5.645230115	47.68330215	48.56925432	48.404849	47.17828229	49.11534345	46.19351037	47.48216182	47.59703539	47.77365274	47.09036437	48.9247384	47.19161453	48.05097582	46.9149266	48.00243972	46.36129974	48.06252498	49.02847488	48.08603104	46.85655303	46.29673175	48.82580619	47.71822648	47.71078461	47.38353501	49.63667773	46.76515995	48.12968313	48.31397568	46.99356832	0.885206095	-2.234828302	-1.250428875	-0.027294153	0.39863763	-0.876966675	-1.47612443	0.633230658	-1.078721941
control1	3.169686346	5.268979259	4.495401737	3.314614739	2.113232937	2.502153497	2.432654891	0.523813693	-0.358186344	-0.988282901	3.388195449	1.218635165	1.772039547	4.188311579	0.919343747	3.820963236	3.771735676	4.018430248	2.450652561	2.20200421	2.543516456	3.587147024	2.251345132	3.051323771	2.374873169	0.902640351	3.766488921	1.416127306	4.390768253	2.259838561	0.381509308	3.727761708	1.580130647	2.697742057	1.875921663	3.432226046	2.764349089	2.770030098	0.968132078	2.401200383	0.059949998	0.831224225	1.392857215	0.721331071	0.334487598	-0.79377365	-0.750058648	-0.004638414	-0.098690626
control2	3.327034336	4.68418547	3.033841218	1.957133161	3.12765756	2.314776722	2.981121406	3.208463808	0.516690105	-1.152815259	1.498527314	3.080448165	3.280850248	2.33294604	1.747397906	2.034406346	2.780522865	2.456732605	1.910709066	2.382073695	2.367816328	3.384767973	4.247382787	2.953466192	0.945386285	2.833933666	4.122134	3.38243665	1.359296746	2.887494586	2.53046104	3.061602147	2.104665893	1.748906293	2.636720593	3.155326384	2.714219409	2.406564914	3.801394574	1.431444112	1.160625934	-0.273365687	-0.188264484	0.562062618	1.060311254	-0.453225557	-0.956958763	-0.784539651	2.174223856
control3	4.176662312	4.220978932	4.227994967	2.017183303	2.375929084	1.87766774	0.385791175	1.25340221	0.590310438	0.98272248	1.554603649	1.711197841	4.401039002	1.827102676	2.725734247	0.624054476	4.447392419	1.294797016	0.751130516	1.995824908	2.288220452	2.512974996	0.408595349	4.0658982	1.561267017	2.606554217	2.51119314	2.137325238	2.724721226	4.084217894	1.287811806	1.664038589	3.776109246	3.865679914	2.179243839	1.351209669	2.131501201	1.645038729	1.953678458	3.322515529	0.640720083	-0.324383001	-0.630436475	0.327827007	-1.529434936	0.567566432	-0.94854339	-1.097648746	-1.098377368
control4	3.037673561	4.701982572	4.166818987	2.896280293	2.969558021	2.1288386	-0.289181933	2.312392538	2.204738985	0.721911447	0.700299021	1.849006197	1.75030898	1.376108762	1.973733079	2.717995801	2.852923154	2.085049054	1.840026919	2.930279156	2.171746256	1.453147202	2.588582462	3.382672936	1.723254722	1.916533733	5.056955486	2.708700083	3.432006299	1.606791066	0.585684553	2.848647773	2.998751742	1.847235103	2.861853265	1.298491626	2.209431303	2.607454015	3.195475419	2.362245326	0.075512737	0.157072072	1.518940178	-0.046556442	0.811741393	-0.477097828	0.168781557	-0.651752063	0.357924764
control5	3.9744946	4.440201222	4.586007077	3.10206984	1.518397252	2.941443659	1.740236992	2.112094092	2.404562863	1.025411303	1.714199024	2.536650539	2.251096205	2.018796003	2.274015707	2.605465077	1.856871766	1.998871298	2.13796999	2.936371014	2.065326139	3.718521157	3.592571302	2.913968829	3.131078669	3.080158543	2.417739577	2.230438243	0.145875944	2.422235632	1.116619388	3.262130661	1.864059456	2.707949906	1.500160573	0.514195934	2.022946567	2.695672962	3.553725055	1.645106473	-0.967007145	-1.23449206	1.758408321	-0.916014469	0.281456174	-0.154981124	0.058371037	0.732582924	-0.269125128
control6	2.842646127	3.54170965	2.510310994	3.406553897	1.148795373	0.875414027	1.346686579	3.040153841	-0.355666991	-0.203150962	2.407053458	1.018047888	3.682537825	1.871621746	1.661623797	2.061681274	-0.24721165	3.306132266	0.601699109	2.064733041	2.140606439	2.710197672	4.325029958	1.717857488	1.89488023	1.151031057	2.049210934	2.23979789	0.008530372	2.147029159	1.650754461	0.621793197	1.561506224	2.681501355	2.858338285	2.147127542	1.924885049	3.149946878	1.595204852	4.351245525	-0.570412416	-1.027722051	0.44204348	-0.698517975	0.398860669	1.195851758	-2.370548921	1.94314269	1.384119703
control7	1.609332533	4.513629901	2.473329256	2.878522925	4.20952723	2.407210284	2.018072741	1.084282791	0.21824702	0.398116991	2.526823132	1.706086008	2.039463954	2.656455514	2.059460413	0.953719438	0.424435975	0.515983417	2.323498437	-0.264496541	3.027733556	1.620994247	2.234758133	2.176885203	2.4169733	3.728877097	5.411459492	2.056548294	2.501947854	1.400164323	2.643080314	2.170336612	1.920566266	1.413379851	1.751302364	1.156322319	1.684430371	2.483500622	3.460628602	2.269053909	-1.540521676	-0.868541133	0.259521993	0.15781784	-1.508655735	-0.290235677	0.746020854	1.46416779	1.76093582
control8	3.740376533	6.160975297	3.881129406	5.139487502	1.860741583	2.110058963	3.110069566	3.36182132	-0.42331848	0.824009835	3.976243206	4.591581476	0.767302117	2.426321685	2.846468656	5.802814215	3.538673493	1.050586022	2.197648289	2.998757102	2.659493277	3.078300411	2.397238964	2.085151989	3.999377677	3.130760508	2.50218901	5.421963375	1.438174325	3.942475088	4.446800068	2.540234372	2.180022156	3.438619699	3.447137606	4.414778267	3.750568389	4.887686085	6.189270281	1.627443693	0.473556597	0.359962603	-0.041664808	-1.334797118	1.117458367	2.004413483	1.19519575	1.415536627	-1.061663566
control9	4.034811937	5.301057822	3.07112344	2.290295696	2.762564753	3.20252606	1.600345274	1.851635192	1.306108598	0.146215465	2.871769946	1.007202625	5.023798124	1.8785206	0.849690924	2.491094033	2.426314111	3.868947907	3.415729228	3.842294594	3.057681079	2.826157294	2.236549036	1.921783725	3.271062947	3.214217586	3.326240766	4.434907757	2.638760086	2.852632396	3.936542179	1.816620919	3.049072238	2.557826993	2.629194589	4.569029297	2.111401809	2.166999691	1.843477506	2.001448241	-0.487712573	-1.621734271	-0.082054837	0.314770685	0.853690602	0.132957189	1.980032512	0.053061917	-1.444188475
control10	3.980365922	4.28502557	1.421219901	3.847308206	1.484307634	2.013779987	2.792145673	0.772372945	2.398449595	-1.053070773	2.53532361	4.030070729	2.436281703	3.221104474	0.358613226	1.038970297	3.304021673	1.39337914	1.671261077	1.892097385	3.648415993	1.899259867	1.459805251	3.158863045	2.030468739	3.005423258	0.441843782	1.68517732	1.338470757	3.47922565	2.323328534	2.110393309	1.075392296	1.619553017	1.828785192	3.039434915	2.826220011	2.576282955	2.481273172	1.43833327	0.011749325	0.632753256	-1.870660497	-0.023404302	-0.950383299	0.021253162	1.695498368	1.664890185	0.123925095
control11	2.554533362	4.626538056	3.400819889	2.419056662	2.669373959	1.786730609	0.656435871	2.063236211	2.455418365	2.384009738	3.487297675	2.455576876	2.908585338	1.631245917	3.258493808	3.472645796	1.424082947	2.1547523	3.595843972	1.54594109	2.124539598	2.832439639	2.831571985	2.760933665	4.40722091	2.284562407	2.437210168	1.803960737	2.893810253	0.011354243	3.467334897	3.710849928	1.513658602	3.657970143	2.869925067	1.788297583	2.472867438	2.623152807	1.960924535	2.749326651	-0.481315591	1.129765337	0.281761604	-0.602051966	0.145903251	-0.678096455	-1.295159169	0.770136548	1.48808394
control12	2.246801508	3.628526211	1.76054283	1.706046013	2.874388406	0.868872249	2.276274276	0.314541498	0.564403663	0.610117443	2.912062439	2.251710475	1.640824164	3.093390079	0.680584903	1.520702719	1.267869611	1.869046903	3.132795467	1.423363204	0.143661388	1.145390699	0.47394039	1.22364334	0.719457569	1.795148766	1.67669748	1.851328079	1.041779172	3.169380554	1.147370032	1.817136094	1.546558132	2.39898514	2.298130719	1.650114474	3.442828897	1.206331424	0.184615347	0.943113111	-0.083233796	-0.135506009	0.862358962	-0.326859738	-1.60227742	0.106048968	-0.123258483	0.011334401	0.374674786
control13	2.234102904	4.037047527	3.187427088	3.3074484	3.319991098	2.147270781	0.376759345	0.440497409	-0.467454864	1.702642869	1.833098071	2.448202988	2.531703084	2.28525189	-0.291217029	1.961816104	0.195773324	2.915352395	3.526085507	1.806374465	1.835997801	2.299471138	0.656602746	3.080979508	2.28866728	-1.261402741	2.386799395	1.174943119	3.561275742	2.010254052	3.700760395	2.902674495	2.139678687	2.072129472	1.868291378	2.241104819	1.406193567	1.226336906	1.716507084	1.674329404	0.430893162	1.050495152	0.146431713	1.899790289	-1.753183331	0.537791742	-2.245055552	-0.267009689	-0.874468788
control14	2.282096078	5.655023512	4.596451066	3.135943421	3.679147846	3.43007655	3.755614872	1.250517242	1.250093206	1.424020549	2.651587495	2.889436282	4.826702136	5.168880112	2.455600044	3.009838307	2.957300978	3.17470052	2.47264346	3.15174551	1.898459965	3.750420421	3.774206654	3.00822031	3.424251914	2.498335182	3.545996905	3.635214779	2.828552757	2.447893936	3.176985769	4.190602792	2.320582059	2.936420775	2.779328199	3.09708527	3.943778726	2.640363628	2.83059846	4.144386457	-0.777808068	-0.786829701	-1.184181584	-0.778858993	0.689700933	-1.250325993	-1.037370796	-0.776673794	0.774391969
control15	0.938881689	3.67556744	1.577637925	1.611862308	0.937876877	1.62701648	3.019960161	1.438303201	1.404814359	1.048129874	2.402702124	1.714982773	1.649047871	0.716939232	1.24382913	2.559232971	-0.232822679	1.979829546	2.212825912	1.987523251	2.944629448	2.315133762	2.079296244	3.302967284	2.523192853	2.284155939	1.532915127	0.876198544	3.610197753	1.987046504	1.721102222	4.515284825	4.18915958	0.766784606	1.362654117	1.122152403	2.65839137	2.205958816	0.234094059	-0.398098615	-0.407265195	0.260055748	-0.882602332	0.125556802	0.312068743	0.959162866	-1.294465609	0.805582336	1.455211717
control16	2.070956586	3.563528006	2.833035934	2.343405277	1.960751573	0.988102675	2.067924468	-1.424490442	1.706482074	2.112900744	1.378157511	1.451365857	2.295392239	0.467947371	1.232088324	1.130167741	2.369042459	0.971876213	1.758658412	0.198578683	1.610023113	1.02279658	1.387409927	1.351335407	0.68540844	3.406241464	1.716850986	0.961768085	1.555356165	3.296665624	1.734622863	1.978518237	1.414041238	1.177287343	1.279597761	1.770238317	2.182036395	2.290883909	1.833151493	0.779388474	1.340351025	-2.047123157	1.933964573	-1.647732903	0.682054805	0.675673562	-1.209333398	1.737100448	0.330078459
control17	3.916369415	5.744809323	2.424057874	3.369826413	1.768713881	1.708654516	4.012611949	1.326161105	1.105778563	-0.731565334	3.648195118	2.148621609	2.410246747	3.233104739	0.410205271	4.79202233	3.240709011	2.797334398	3.378128294	3.791972932	1.946156321	1.765652337	4.482027701	3.184847567	3.271124902	1.746931055	2.977003907	2.783072671	2.406242373	2.185798137	2.28736955	3.597058825	-0.117986401	2.718290919	2.454003543	3.845090805	2.212647052	2.755177315	0.493227457	1.369000227	0.332556794	0.48748717	0.579062625	0.032231455	0.612553582	-0.572877809	-1.436310698	-0.828667471	0.45769558
control18	3.590819102	5.618278467	3.746855717	3.669732748	4.075028676	1.221820376	2.941748111	1.359924849	1.074172006	0.277841539	1.163401206	3.529136176	4.395788042	2.462244416	2.448765824	2.564969256	2.804604805	2.683779481	1.41918738	1.513018906	3.23395263	2.635833506	3.563585816	2.678420606	3.141730611	4.631975401	3.328440008	2.941708551	2.039715849	1.944819868	1.785791621	2.936974648	2.465749935	2.84497005	1.215713011	2.462881894	2.479651838	3.257702947	2.548519468	3.473493828	0.909807001	0.006903762	-0.174492476	-0.346563013	0.453706202	-0.796162657	-0.691250561	-0.017826445	1.039186201
control19	3.608031473	5.049149184	3.603941788	2.694105182	3.207383038	2.487018898	0.691275873	-0.473037752	2.695493209	2.012687655	1.435102394	2.593713533	2.351480889	3.386037996	2.368776909	2.436898072	2.937450607	0.745010267	1.089440505	1.745742118	1.972116178	2.843258102	2.987155649	2.265692929	3.435549226	4.270932578	2.703205144	2.21878482	3.025349489	2.460502059	3.264784687	2.441099796	3.13252126	2.055161914	0.701682966	1.831312981	1.954340238	2.929197969	0.207453471	1.940457173	-0.850129194	-0.104611583	-0.56542355	-0.364185356	-0.848227455	-1.462794202	1.597268295	-0.607382052	-0.637082053
control20	3.173412935	5.430487533	2.60075467	3.190498347	2.093240027	4.024094822	1.152047511	0.210144653	-0.185343018	-0.443595089	1.28118021	3.487299176	2.427184981	3.329304863	1.443982691	2.520973237	1.280221471	2.489646201	1.550844336	2.069828913	1.894390555	3.066910889	4.045408496	4.270849501	3.27971954	2.779661109	3.064058172	2.443771033	3.311669617	3.991572827	3.830982201	1.570072659	1.990089804	2.107963978	2.079504896	2.516434103	1.920876465	4.166706674	3.311253918	3.940812434	0.777778561	-0.32703594	1.345765773	0.515650186	0.07194813	-1.283496449	0.287785069	-0.074577223	0.509761656
control21	3.786403525	6.416313417	2.703477868	2.365176563	3.962357605	4.247014144	4.386285971	3.276785657	1.917743163	0.432792138	2.492105292	3.149771101	4.136419251	2.585422817	3.071059059	3.267370854	2.133356903	3.21710176	3.779313623	1.595385302	1.981561827	3.479245499	0.744967325	1.84953152	2.779232069	3.536608614	3.522287344	4.906412682	1.587642387	5.262582131	1.672726821	2.033346632	4.220000601	3.221288322	3.143775798	3.956418186	4.282695509	2.50734596	3.122198834	4.094918384	1.513516614	0.390570493	0.028116545	0.279064696	1.641013426	0.305645842	0.93023204	-0.202233834	0.525484197
control22	2.660569799	5.217883246	3.657239551	3.936472899	2.087078279	-0.818575473	0.57182653	1.010757365	0.196350874	-0.804584586	4.604669416	4.296781656	3.241007868	3.720357372	2.950385742	3.659786967	0.766400799	3.087947168	3.225028483	2.313138639	3.177054572	3.942657915	3.996022722	1.90980005	3.068270344	0.350945472	1.908751512	4.216997575	2.723656256	1.121228246	3.781952669	2.22665665	2.767263675	2.536305022	2.31262364	3.597459085	1.21201908	2.405744515	2.486160362	2.893801856	0.312270658	-0.175915143	-0.036636341	2.184819367	-0.450344093	0.081924267	-1.245007088	-0.603382714	0.60683193
control23	2.669132173	3.632455337	3.638635477	2.608465905	1.47929812	4.291278511	1.801830286	1.762435974	0.162532087	0.429838395	0.84562625	3.353507912	2.190827308	2.566124387	4.169060909	2.369393754	1.359215623	0.924912585	2.795361867	1.019033188	0.687985182	0.188968552	1.536066039	2.223376551	1.673187204	0.846393775	0.995733745	0.287189271	2.824665305	1.940155769	-0.183659979	3.497533156	2.429714434	2.175780031	3.014789221	1.053251887	2.232539888	2.934445638	0.948434637	1.020636245	0.132350102	1.150740643	1.518414987	0.290016698	0.292845539	-1.272565896	-0.824765394	1.12368448	0.462387833
control24	3.354089208	5.139016738	3.517314977	4.132144629	3.369100685	2.61037716	1.966416425	1.303830654	1.681454462	0.165547015	3.306552996	4.701623091	2.079241504	1.460265533	2.410829389	2.878180731	3.657821189	1.11918	1.53984866	3.166570943	2.684515788	2.076426657	3.434037972	1.624632289	1.140347891	2.096511382	1.363929049	2.099456016	1.894181609	3.578358188	2.35115946	2.808436008	0.769375806	3.498477047	2.80883688	3.429994471	3.907140985	2.320705519	2.354344972	1.917567141	-0.216559207	0.205622471	-1.504791996	-0.459312571	-0.713878414	-1.783312961	-0.843420148	-1.365565803	-0.85091866
control25	4.366399962	6.560692431	5.360578565	2.632192689	4.405216295	2.522614312	3.392914414	3.237126624	1.273433128	0.7651768	1.890029134	2.505039622	2.716416006	3.252934334	2.694832369	4.008483884	4.020490505	3.68429228	1.211690111	2.157164513	2.786124379	3.392340169	4.368752707	5.716826455	3.699125977	3.003965286	2.010556413	3.006281971	3.61361681	1.164250495	2.552204971	3.098111601	2.964606789	3.947928663	3.710497857	2.472600345	2.843076281	2.770860335	3.31016957	3.944937207	0.505557332	-1.151941916	0.731752795	0.308511293	-0.445114304	-0.109621845	-0.271367159	-1.130491275	-0.019098319
control26	4.08284887	4.423456343	2.699925709	1.410713239	2.545137334	1.738526575	0.426579563	0.963509864	1.240497426	-0.261387271	3.514555659	2.498816283	2.165853204	1.944280329	0.047142338	3.040767687	3.171474615	2.575830954	2.297744003	2.175353508	1.97089652	2.915633699	2.514218514	2.678416345	2.389022239	0.362406984	1.267298916	2.155329521	2.056836149	1.968452457	1.785353997	1.021001348	3.509459197	3.073614824	0.757000413	2.198675385	2.533311777	4.488470194	2.811446253	3.18151675	-0.441954526	0.244761676	0.752373828	0.300802364	1.19586652	-0.678576898	1.452542772	0.917333296	-0.794101268
control27	3.788499345	5.625738132	4.643520988	2.39992606	3.185875012	3.57723018	2.763468346	0.843529357	1.121787426	0.146752767	5.260409913	3.582854945	2.627808826	2.474171329	2.668280911	1.111125858	1.937107555	4.144907493	3.514608908	2.213552898	3.807188212	4.415267428	1.927558234	3.240550308	1.146527649	2.485711491	2.525584064	0.776510541	4.22741983	3.073507954	2.410775563	3.249449655	2.325877532	2.117892813	0.868228688	2.471469514	3.639239758	2.005441355	2.783943913	1.464165646	0.068939457	1.122170608	-0.081404981	-1.448276229	-0.531429613	0.956616298	1.75547022	-1.247556095	-1.223537251
control28	4.403716036	4.60204964	2.764199427	2.229136467	2.234093079	2.961057918	-0.105859296	2.658309403	-0.4194344	0.014279626	2.104193959	2.017896644	2.509247792	2.411015033	2.201779455	3.368313802	1.58807162	2.307406889	0.782360152	2.237173469	1.727199542	2.000536467	3.613419371	2.177253632	2.415685513	1.497969208	3.087590974	2.290854995	3.046604934	2.985252401	2.983981686	3.951717039	2.124566393	1.08985771	2.531828877	2.874611234	1.747252949	3.516645496	4.302934583	2.898839805	0.569004788	0.373968522	-0.121707563	0.779009838	-0.027456378	0.614561927	0.002612099	0.417448578	-0.297254467
control29	3.205675982	5.282928805	4.243801916	4.021394329	3.341622317	3.269338371	2.543589327	-1.050313046	-0.356146051	0.970292465	2.324420727	2.008244814	3.174085645	2.55956818	1.274106954	0.714406423	0.238103991	4.231855776	2.543552831	2.752927897	2.542077443	2.920761399	2.853579909	2.880188703	2.222954302	2.715049372	1.374802802	3.051629686	1.24959785	1.537102544	2.307739213	3.171861333	2.323812922	1.035202971	2.081565633	2.733100526	3.099456074	3.703582719	1.603445594	2.561661509	0.00486975	-0.613145158	-1.42642473	-0.515782937	1.115208781	-1.473919803	0.648871862	-0.818586402	-0.329998738
control30	0.868135944	1.2323102	-0.139332434	1.260554272	0.470330922	0.486254228	1.975638726	-0.466717755	0.356524298	-0.55631156	1.472768714	-0.550675499	-1.903141475	0.132204678	-0.149990939	0.210328998	-0.446596764	0.544747093	0.518106785	0.244085925	1.358655727	-0.097705194	2.267122254	-0.418647703	-1.214863211	1.47726844	1.30258761	1.098472684	0.974240125	1.225610324	2.589056624	-0.192376145	1.359716606	1.058244565	1.940628577	1.528605633	0.59689769	0.175235851	-0.875510671	1.967645529	-0.421407323	0.400547919	-0.222170342	-0.985911039	0.771619079	0.46774231	1.383167394	0.41889277	1.228687323
control31	2.070223366	3.011430727	2.290512664	2.316782921	1.990750224	0.644204373	0.89184662	0.633660066	0.101951336	-0.854636959	1.4047535	2.179523897	1.943907267	1.108657427	3.292208254	1.564358635	1.092264979	1.93747099	1.984635772	-1.065544221	0.969396457	0.301163986	0.234539747	0.928082396	0.349301685	-0.743260737	2.763790989	0.938016227	0.602612621	1.090561316	1.296163043	2.167776897	0.173466802	2.418001839	2.509365881	2.062966198	1.249365512	1.529600206	-0.280793622	1.172482501	-0.366663271	0.063238928	0.896615572	-2.118404664	-0.235839339	-0.284274568	1.120755565	-0.502664279	0.202745219
control32	2.758297663	4.996796474	4.693984107	0.803563156	2.807856769	3.090423306	2.19150516	0.141535296	1.888013282	0.038972928	4.018742854	2.852560567	3.388637568	2.29503251	2.854061438	2.184976671	0.871206754	2.146505139	2.745123668	2.211712442	2.873096673	2.913978438	1.66170148	3.012069778	2.204052373	3.898880538	3.792579353	1.479386752	1.667237583	3.0478713	1.664237874	2.786445001	1.53079051	0.986508403	1.969600378	2.356971567	0.25814735	3.555413523	2.538790284	5.07666884	0.381103975	1.354263243	0.385366203	-0.698672393	1.594979052	-0.899345756	0.5781977	0.023427443	-0.868616193
control33	3.509499757	5.05287592	2.000433138	4.208388502	2.836025087	1.973173132	1.579538233	1.480461512	2.410022653	-0.855261656	2.974772169	1.587284542	2.048190388	1.489356524	2.690622861	1.412423938	2.847816529	0.85882585	3.947009219	3.70405802	1.723662312	2.445670078	2.288791882	1.860958797	1.256962643	2.975713188	2.640081121	2.431273569	1.869547763	2.425017717	1.523402514	2.227985654	1.572125806	3.029202768	4.147658771	2.209863783	2.714839453	2.298750602	2.074122575	1.578157069	1.105780782	2.064110265	0.015599052	-0.080586774	-0.007150196	0.174557783	-1.423482898	-0.907255838	0.888440033
control34	3.500092296	5.456641929	4.360804299	3.415417871	2.834028098	2.029344952	1.978422654	1.264845836	0.401879773	2.191111374	3.171048151	3.770945988	1.754003506	3.586381161	1.302715992	4.159257069	1.677511737	0.983012457	3.387695553	2.165942382	3.342161067	1.614618305	3.604534862	1.053826968	4.963424897	0.877382275	3.273438949	2.597942269	3.257072171	5.448030063	3.67960019	2.616452597	2.371626964	5.063888845	2.710425774	3.439758627	1.674493999	3.365578683	3.190345349	2.524875349	0.722109823	0.341990939	-0.89625092	-0.94783813	1.116287214	1.554522745	0.029782823	-1.231167691	-0.439552229
control35	2.913392951	3.991162891	2.428692882	3.032723469	2.43683092	1.094638847	2.035168168	-0.848111175	1.666095288	1.511927317	0.930073956	3.523138645	2.608050147	2.998268398	1.558578963	3.228311381	2.625923902	3.473912749	2.325255868	2.984895633	2.105101904	0.769845003	0.885977421	1.937643486	1.474227144	2.847924531	2.260510569	1.65464072	3.178274031	3.014672058	2.260440948	1.9613916	2.432983219	1.613192628	1.130577445	0.881385128	1.767930582	1.510194406	1.8501381	0.684376445	-1.210302744	-0.308069449	-1.271804702	0.381109484	-0.795820488	0.747155295	-0.294119827	-0.776699264	-0.696489312
control36	4.435981073	6.641340333	6.337919424	4.4186493	4.76943539	3.582119694	2.253357809	1.416339012	0.231017994	0.565359814	3.775114527	2.948154732	4.91763639	2.304006871	6.31511999	1.767281174	2.493373743	2.761679213	4.885726384	3.819876145	2.737944499	3.130453701	3.864190946	3.724011392	6.451560053	2.652997013	2.266289358	3.252122446	1.969356614	2.544376591	3.073620901	4.192691078	4.811084664	2.883274147	2.624627501	2.574527253	4.082326792	1.085833286	3.450979112	4.907370803	0.38553461	-0.190588822	-1.237525324	-1.30980871	1.577336876	0.500077821	-2.090854729	0.112918597	0.968509841
control37	4.85942588	5.294530565	3.277380019	2.275177962	0.394292967	3.128016033	3.833730551	1.835729064	2.105379478	2.348804554	3.498236853	1.10410351	2.019928368	3.433561847	2.214883598	2.375725104	1.675040991	3.683448157	2.450435223	2.965595668	4.162443257	4.644923472	3.068473494	3.010955702	1.018162925	1.518644679	2.670644787	3.336862028	1.765571483	3.946258527	1.619668542	2.371119306	2.814153174	4.454907476	3.307599126	1.796379922	4.367931789	2.349248045	1.621330648	0.006989995	1.011134198	0.412678393	-0.75918793	1.065925229	-0.555547228	-1.111563066	-0.330567055	-1.125318951	-0.834191038
control38	2.90336851	6.418200716	3.560879299	3.570292132	3.132422929	3.474721041	2.291498825	3.403360408	2.757372717	0.465159176	3.742686367	4.381576566	2.33101444	3.945016165	2.363051367	1.718984879	1.357583754	3.298024305	4.615224954	2.638456739	3.619519979	3.540942883	2.04024877	3.621722609	3.207338585	3.925595331	0.96732519	2.843139294	4.134894743	3.326049938	4.13052556	2.884012604	4.226040067	2.697633536	4.413707328	2.847349519	3.744700926	3.894937536	2.642967161	3.845614793	0.469513778	0.238172667	-0.166637468	0.349365361	0.715125339	-0.258572517	-0.082275694	1.61033332	0.35235455
control39	4.405170384	6.244882612	4.115871333	3.806365406	3.376634284	3.048801093	1.525206971	1.652269152	1.785176981	0.148227351	2.876272601	3.64310321	2.105318159	3.107118173	3.551695196	4.023681657	3.050434401	4.476956291	3.027636833	2.262974494	3.015357406	2.185450054	4.477456951	2.187844504	1.667190165	1.861045485	3.633470891	3.016814097	2.580844193	1.461398343	2.622541579	3.467368105	3.462370766	2.026475623	2.601408197	4.802908682	2.851234789	4.051066827	2.734280143	2.000152656	0.584782501	-0.203200894	2.026198918	0.619550415	-0.96499257	0.134764819	1.508465451	-0.249622085	2.416095472
control40	3.085644144	4.647537986	3.564899749	2.44243247	2.641518056	1.223393638	1.521559883	2.123618585	1.682104899	-0.448745961	2.537626787	4.208288741	2.416076695	2.213563641	1.456204463	2.318174178	0.941805928	2.231039813	1.582932434	2.886631446	4.456772837	1.854462403	1.675876343	3.651540491	2.095153219	2.295995263	2.831420752	2.02303354	2.733321035	2.107124124	0.724076361	3.726438545	1.04466621	1.90441492	1.922712889	2.214039841	1.57681858	1.55883213	1.128852024	2.862733867	1.260086188	0.069933544	-0.275613275	1.814372118	0.161966402	-0.317413558	0.705347519	-0.6950551	0.024486737
control41	2.470802313	3.804546015	2.126619654	2.032508508	2.507289674	2.011405706	-0.21106496	1.142097386	1.769342987	1.362036955	1.30189258	0.447302041	0.938389367	0.510021948	2.170823621	0.776055536	1.263792327	4.008706366	2.508006915	2.426105639	2.668945938	0.928081585	2.563434695	3.274863737	0.786406785	0.645220119	-0.221328271	0.320823179	0.247448593	2.465314405	1.700174216	2.839409321	3.978257643	2.858845916	1.147248847	2.314422988	1.651157118	3.081559575	2.099868245	2.558811082	0.128691778	-0.292846781	0.055494105	0.761927118	1.378352063	-0.055945166	-0.029798275	0.076357831	0.637772643
control42	3.741768837	5.012259477	1.471217335	4.057187462	2.073692351	1.430202538	0.54926652	0.850598624	0.684455759	1.517799107	0.573289461	3.100438924	0.473780731	2.836560876	1.646804367	2.436890336	3.441081317	1.333003888	3.916222857	3.068884053	3.167515105	2.226422377	1.989810037	2.264779043	2.689834072	2.907387065	2.142401975	4.242285676	1.570618292	2.600847848	3.755387616	0.485441544	2.284577928	3.054325298	3.365779313	2.506807412	3.837091695	3.120351086	2.181538141	0.756131461	-0.545830261	0.523489262	-0.552347504	-0.515353024	0.210706688	-0.056331859	0.500031514	-0.13164309	0.611585401
control43	2.873284626	4.350987535	0.961315687	3.711836047	0.804421768	0.303947532	3.083992897	1.391104704	0.700051002	1.119687348	2.281423724	0.724512239	3.740177099	-0.485549416	2.434440264	2.832737259	1.336757779	4.326601408	3.102963282	3.309237855	3.42226871	3.140002816	0.584136983	2.119111261	2.924443031	3.270955653	1.922501338	1.731637833	3.563815746	1.667683672	4.22477419	1.534008861	2.909728657	1.771409257	2.065799011	1.663459242	2.038629615	1.835663762	0.99049886	-0.81136626	-0.788602867	-0.175656414	1.277122763	0.148469288	-0.042060254	1.527425562	-1.578261144	0.245315787	-0.141838091
control44	4.700417351	6.505345483	4.392282009	4.306892018	3.20722648	3.377046302	2.818049074	2.28035899	1.655490955	-1.716671975	4.449894797	3.716006637	2.764559129	3.88664575	4.269195606	3.403161732	3.905377109	3.127318284	2.442430297	2.733644293	3.964755845	2.711439488	2.457893916	6.120106534	2.114730175	3.793923568	3.472521229	2.722519121	4.773750181	1.579433484	3.453635963	2.576271728	3.886266183	3.489293963	1.44350964	4.055448595	2.743750498	3.498696176	2.983783505	3.924467336	0.239358001	-0.064175961	-0.505811187	-0.383678663	-1.499743617	-0.532118032	0.173690635	0.531321864	1.311349112
control45	3.165614337	2.863992805	1.733863762	2.525728617	-0.335856481	0.823702167	0.642757555	-0.303549316	1.076442879	-0.876057619	1.329264967	-0.256806547	0.511921382	-0.00298047	1.609503576	-0.578274507	1.532676442	1.654357116	3.656422842	2.144700874	1.252137127	0.54078858	1.463996565	0.167466877	2.29904274	1.197665252	0.603544409	2.003366247	1.30360569	2.065142699	-0.377478123	-0.226650815	2.894262741	1.134681403	-0.444289611	2.66744032	2.182924023	0.591547973	2.005871396	0.318877238	0.209699852	-0.155720704	-0.447534325	0.504342027	1.0295302	0.62235978	2.117832366	-0.074685358	-0.664531761
control46	4.965551377	6.232681317	4.491367397	4.257567283	2.257252847	1.92718862	2.312668878	2.221241159	2.169877972	0.77850714	2.987996891	4.322064031	2.834860717	3.090495257	2.606049156	3.651118029	3.991064814	3.53483425	3.481397341	0.688958587	3.33671239	4.576885311	4.070951327	3.165801485	3.637868414	2.396006693	3.208166423	2.012332125	4.150113567	1.69812338	2.205914473	2.923752297	2.198108209	2.259041032	3.522949157	4.061386398	3.67838403	3.405590493	4.264353738	4.792244514	-1.283550281	0.67102501	-0.063748211	-0.986216531	1.719435957	2.600147992	-0.323511726	-0.43745278	0.13357416
control47	3.469020486	4.760222892	2.84512576	1.334051083	2.007331366	2.18339101	2.609698921	1.061533374	0.945656144	1.971430266	1.405296574	2.954690453	2.863682547	2.186558358	3.347466477	1.464172918	1.915522053	2.465137897	2.108423613	2.222466328	1.189302342	2.562535448	4.079825236	2.091033584	3.44445014	2.762408904	3.783553217	1.843025556	1.680340279	2.890027614	2.807839547	2.501783699	2.546646338	2.751869107	2.280465407	2.52772506	2.167471413	0.740324822	2.79490224	1.140972724	-1.620758485	-0.811968155	-0.326876922	0.056665623	1.270441714	-0.544334312	-0.867504435	-0.484218091	0.005808762
control48	3.663559964	4.599625824	2.369577429	2.176114948	2.33609826	1.800346981	2.411766781	1.231522642	2.640207606	0.955392531	0.761116932	1.181765388	1.299088498	1.341212924	1.576593152	0.257101541	3.080756671	4.167036411	3.665973023	3.342484171	2.481127977	3.429446467	2.794505848	3.189398567	2.828826836	1.054490756	4.270442626	1.338481387	0.663354858	1.369631245	1.364860438	2.992238155	2.95361948	1.015261252	3.546542684	1.002037094	1.703645788	2.671489878	3.37935423	0.386113844	-1.045238619	1.182344363	-0.026194522	-0.590376762	-1.047590732	1.77525708	-0.06037377	-1.246696068	-0.554930435
control49	2.930572934	5.121724159	2.309351112	1.607362218	3.628690824	1.113919013	2.446829356	1.781202918	-0.019770377	-2.455405963	2.51817076	1.583528681	2.848761146	3.010780249	2.086988602	2.086415201	0.75610981	3.920588577	3.021955118	1.790403677	1.135034365	2.598738971	2.961122851	3.905267738	1.782783141	3.85807647	1.39964081	3.159668173	4.758264203	3.808201405	3.723738468	3.855953527	2.593240392	2.345047432	2.443921188	3.634239312	1.675408592	2.345901508	3.889566303	2.445634036	-1.186174539	0.54772656	1.68582577	0.23615904	-1.620888897	0.468616985	1.13877522	0.17072486	-0.521939156
control50	4.982702641	5.636628595	3.582341052	4.058046396	4.028477423	2.129397126	2.545767839	3.417682577	-0.379902941	1.288826873	1.642805452	3.880025558	3.752915975	3.612150407	2.935505919	2.671290793	4.068441959	2.10471075	4.238193391	3.273022878	4.440543894	3.359928463	2.608496637	5.17765327	2.25266569	2.248031691	2.543087938	1.735007683	2.29639155	2.897160344	2.152921764	3.992007822	1.884003138	1.074662729	2.107092082	1.515991996	2.162572389	2.945113549	1.471691958	3.008653594	0.020527363	-2.4240043	-1.110323557	0.254937773	-0.209327555	-0.944498828	-1.178709267	0.109494895	-0.583886655
control51	3.364287437	5.079242576	4.719353055	3.713660751	3.079170971	3.152870943	3.63047918	1.853542913	1.955779461	0.578885566	3.46791683	1.885811153	3.60046232	1.827027619	1.150699195	2.089596973	4.845765049	2.074187161	1.540696615	2.321580243	3.876158693	2.943591697	2.866031913	2.857925074	3.639807868	3.669805775	2.525445273	2.583358546	2.600660974	2.572439958	1.886741211	3.706514318	1.96321591	0.496202125	1.253107188	5.471445825	1.850780531	1.719760568	1.154073637	1.714469009	-0.98014566	-0.039459967	-0.160701699	0.358932052	-0.15430949	-1.347359667	-1.037528707	0.717582225	-0.62582749
control52	3.457055468	6.791646944	3.840667898	3.223056165	2.26804595	2.953089851	0.020068377	2.379231329	1.563042809	1.463635646	3.348142934	2.439161432	5.47861873	3.504666236	4.017077647	1.713390346	3.370106094	3.763482515	1.248588519	2.686840169	2.8591463	3.444017538	3.629749342	4.862175238	3.873867516	3.131393732	1.963785155	3.771261892	2.916630929	3.690372587	4.833779532	4.231719734	4.545392667	4.901465114	2.409234539	3.586844172	3.306570613	5.248206749	3.279139244	3.295273274	1.695793205	0.812287862	-0.55034129	-1.27088525	0.977470063	1.444347633	-0.339371482	-0.138060002	-0.29367386
control53	3.294707861	4.458163755	2.662339566	2.419497166	1.70660204	1.187283743	2.153341593	0.531458011	1.439615588	1.812825399	2.414320512	4.201877533	3.03850818	2.292794404	2.888152258	2.083183605	1.888646522	0.487810208	2.806544505	0.123770424	3.027584466	1.077718585	2.837390072	0.989249751	1.189232955	2.081688746	1.184306087	2.599727386	2.455504049	1.72932587	3.694967936	2.235954053	1.228719661	-0.292813295	2.759404063	4.003100114	0.96298358	2.474100398	2.918802012	0.795376679	0.622199274	-1.01963854	1.148308064	-2.692972587	0.120546263	0.28213856	-0.119882389	-1.068513439	0.974334324
control54	3.806415154	4.739589122	2.593360757	1.861452506	2.665342497	2.0078565	1.684604331	2.322456621	1.141160148	2.459559934	1.701108332	2.039542621	3.066241926	2.20089284	1.227843286	3.05674677	1.653353781	1.657380791	3.340556372	3.555165859	2.977605531	3.060500495	1.616170353	2.993260181	1.912147776	2.198169654	1.439568934	3.860715991	3.695779671	1.296938428	2.00191609	0.582653875	3.917193309	2.026568159	0.488595141	2.382591239	3.140280325	1.62778378	3.907830626	3.430317592	0.416496523	-0.14504918	1.51527769	-0.820449544	-1.372173814	1.085688084	-0.29577977	-0.59317814	-0.24586895
control55	3.341259118	4.784640598	3.574945224	2.356423757	1.625192024	2.022025835	-0.376245107	0.228902548	1.523797446	0.179887414	1.617178019	1.163014133	2.05305742	2.383953755	1.707649076	0.684433328	3.406793031	1.846338982	1.613431616	3.22321917	3.113444208	1.356529651	-0.239798262	3.070206573	1.431422585	1.413739502	0.823940877	-0.385035574	2.279209506	2.203102327	2.480281405	2.718030587	3.016519669	2.321651225	1.941653852	3.874557403	3.159796078	1.922288235	2.320726281	2.248030919	0.034817537	-0.98661198	-1.640842422	-0.221542649	0.352431384	0.028627761	0.051076692	1.070747129	0.074801528
control56	2.668552503	5.126895177	3.33925728	4.030809234	2.550911986	1.753430472	1.9330421	1.141420335	1.317394564	-0.561933706	1.877935325	3.24410703	4.124444408	3.991418853	3.696111399	3.516950732	2.030734002	1.667474312	2.816420089	1.949056042	2.112387123	1.749265953	1.486538448	3.300083417	0.125504893	3.40151338	0.531543231	2.463872216	3.115370274	1.373293166	1.677427028	2.788516178	2.918841691	2.359468323	2.406042845	2.717588378	-0.209438862	4.479061397	2.564180309	1.930970196	-0.603342037	-0.458730939	0.648492709	-1.411659586	1.724846869	0.577111458	1.630518501	-0.235268069	0.174104605
control57	3.21217377	5.689502253	3.718515032	4.471404705	3.380060956	3.204630036	3.004505134	2.956865999	2.85721749	0.897191746	2.5981614	2.880078612	1.340155526	3.561638491	1.077543404	3.024315415	2.854714641	1.220244154	2.260737999	3.327190477	1.928491773	4.181937339	2.121159807	2.548797478	3.314881344	4.30641949	2.934425702	2.063374621	3.273260239	2.907385719	2.660611371	1.723075633	1.994875165	2.567036552	1.992624606	2.517319655	1.86258765	1.59470032	3.908175518	3.230487803	-0.860479643	-1.204142234	1.446135331	-0.813958249	1.545319502	-1.368267834	-1.626984635	-0.170423208	1.071341518
control58	4.460584883	4.528875271	3.504470285	1.333272657	1.572323969	3.276448311	3.040366952	0.545590021	2.872958052	-0.218802156	4.166425084	1.325222928	0.053455179	2.225037105	3.405156759	3.077752498	2.516889207	2.431235565	4.137319591	3.608888832	2.318622635	2.13274136	1.606767353	3.533171117	1.562864545	1.307232456	1.855480816	2.982662773	1.780065014	3.970510153	3.696004249	4.680659734	2.389984471	3.512012786	1.708425475	2.74272138	1.686659877	3.642701043	1.804245722	1.535144419	0.086274151	1.686474612	-0.932612833	0.742313715	1.206821844	0.079423257	-0.21485314	-0.827820846	0.410320994
control59	3.128686346	5.960161919	4.978325579	1.909491283	4.449685995	2.486663798	3.130757942	-0.936174333	2.603085211	1.346723773	2.300720783	4.082433207	3.451363444	2.646780046	4.691050702	1.551301921	3.374538987	2.515123142	0.478573109	3.12524013	2.392600245	4.697985781	2.786175015	3.95660739	1.675381113	1.369639989	2.772259576	3.681014377	3.006807458	3.450362372	1.37129121	3.553006566	1.85918402	3.091118536	3.694585436	2.628107548	1.307574561	2.972878666	2.558719219	3.535285293	-0.042171729	1.508346134	1.439640814	-0.261268843	0.89600503	0.524958126	-0.188423791	-0.810997091	0.260381739
control60	3.104804688	4.379185243	2.14137481	2.22408752	2.742663791	3.56032891	2.654918232	0.201465533	1.385372404	0.239192347	3.437643301	1.44484739	1.999695739	2.898507548	0.453288519	3.126196006	0.930118663	1.629469136	1.614552493	3.461340811	2.988418126	2.629650505	0.657012792	2.664347174	1.928866039	1.453940104	2.714170502	0.745620357	0.572170645	3.11273926	1.819206335	2.28984811	1.493128223	1.981736322	1.894706214	1.469935223	1.817173962	3.450970326	1.858766488	1.551963116	-0.586246725	-2.059380986	-0.945769786	-0.394341197	1.604528629	-0.475320776	0.085683146	0.819538917	-0.85528425
control61	4.928461161	4.046296733	3.592263211	2.685947324	1.941337411	2.19502061	-0.198373748	1.647030921	0.434502664	-0.259297086	2.905363708	2.346412381	2.094987409	1.675105587	1.699192625	1.52367227	2.589585051	1.31962132	2.536585193	1.538208853	0.336793528	2.060543001	2.696835182	2.412928862	3.31107174	1.996912453	3.661009923	1.485128022	2.316873213	2.217771545	1.901457473	0.988928146	2.338455108	4.155400432	2.371977396	1.417882387	1.571098498	1.075226912	0.182150376	1.16112335	1.020950977	-0.812644232	-1.257315646	-0.251044017	0.503765252	0.058103373	1.092766298	-0.149648976	0.413684675
control62	3.48207727	5.010966278	4.440302111	2.47152422	1.201813974	1.845705633	1.894940928	0.27558456	0.16402779	1.124253831	2.554744364	3.22279026	1.05502862	2.917998519	1.45511692	2.621129253	2.690839418	2.694998819	2.251024046	1.616443046	1.331424051	2.951584012	2.516964087	3.747042802	3.116862458	1.276700694	1.877173432	1.331565846	4.308717613	2.023951815	2.204036093	3.66140434	2.372517764	3.523832133	3.320617681	5.268052655	3.12232668	2.371135806	1.767884595	0.621592786	-0.794836129	-0.164548523	-2.862436884	-0.760582233	0.187207739	1.376415861	0.832967831	1.485196768	-0.47981797
control63	3.975741522	6.545061994	4.46928125	3.097324697	3.514780002	2.535685494	1.604228966	2.037970255	2.391580253	0.451113921	3.380869735	3.272738494	2.482758027	4.698248551	3.602310249	2.77970894	3.890001313	3.519308605	4.453291682	2.115747759	5.000627474	2.911531176	1.113761459	3.569770616	2.937064458	4.961298017	2.776441362	2.243840742	2.717996582	2.01016986	2.63645553	2.879685493	1.348115838	3.88421591	2.368504117	3.66449159	3.930413602	3.45700824	3.024806708	1.42960565	-0.528598314	-0.605772298	0.39467021	1.949524289	-1.536851584	0.977574881	0.715141028	-0.730158268	1.755448119
control64	3.934093344	4.820596213	2.257015343	2.631492983	3.618107862	1.603689624	2.945748657	1.50060047	0.325649005	1.695386149	1.212369384	3.011198875	2.597507345	3.035569383	4.418162826	1.79904892	1.578599652	2.247500879	0.730188203	0.957770322	1.89224703	1.423425338	1.111292096	4.012852989	0.936700897	1.187164029	-0.424730829	1.37897707	1.718544924	2.796609684	2.638151111	1.591283593	1.389959318	0.801815109	0.533461303	1.916193959	3.424421979	3.509101693	1.433395217	1.842144465	-0.103241191	1.427189602	0.216863217	-0.663124143	-0.706532836	0.164150163	0.993057854	-0.692976391	0.131844347
control65	2.618814388	5.079870896	3.396798253	3.216014897	3.334077618	3.253659031	1.053441891	2.144927565	-0.093712192	1.018535504	2.64411927	4.358514668	1.342550639	3.644161774	4.169439495	4.009810067	2.599408875	3.221256406	3.527012033	2.001063745	1.484297511	2.656071669	2.763655535	1.942404856	2.135090475	3.239633972	3.482763428	2.426945701	1.361487697	2.49821659	1.972597014	2.697895573	1.303016281	2.583151422	2.700562171	1.342826577	2.169724564	4.120512401	3.599998209	2.854708915	0.534585309	0.707444034	0.744822968	-0.017547895	0.480674726	0.066286614	-1.597603302	-1.160852025	-1.732617501
control66	5.00558608	6.814240153	4.606461998	3.954158063	2.971436497	3.957132002	2.253775917	2.123815556	-0.225249752	-1.337385013	4.790293091	1.756640793	4.174619193	1.041224204	3.246629483	3.315276788	3.181008368	3.612147604	3.061235888	2.803725996	2.443077223	4.114050543	3.819622295	3.839951821	1.719035776	4.000582372	6.342033868	4.884453639	2.230352295	4.603769965	3.708910387	4.685921162	1.895733425	5.23165308	3.313418612	3.245153625	2.235160491	5.537858614	3.1512232	2.388203274	-1.559608562	-0.288289038	-1.66923636	-0.271974385	0.285182145	-0.492986908	0.280210608	1.433584645	-0.095479297
control67	3.907235444	5.366690178	3.782417913	0.726718389	1.169108819	1.557571684	2.512010921	1.26984099	0.317168857	1.602879942	2.963072689	3.756883142	3.146890108	2.12245638	2.669140281	1.862660134	4.607466149	1.582442887	2.600072789	1.553399592	2.129250635	1.623903401	2.400072982	4.051914992	3.178918989	1.410076715	4.666789049	1.383913594	2.051278865	3.0245922	3.213784199	1.565906177	4.689341949	1.470205366	1.895605985	2.281997924	2.716996383	2.80219015	1.043633888	3.06274251	1.448092927	-0.941307052	0.97233599	-0.215454723	0.55053092	1.550749826	-1.245163885	0.038291827	0.69361079
control68	1.716996817	4.389291754	3.235462008	2.092098681	1.765694995	0.824652009	2.04547412	1.785358088	1.236027486	1.441662508	2.426114323	2.059531299	2.914946631	1.619004244	1.693952012	0.47386816	2.812925039	1.867863944	2.880174017	0.596753873	2.434959253	1.979138061	2.592476732	2.037927598	2.279920185	2.742538944	3.477465897	4.667821637	2.076682985	1.844157435	1.883689752	3.443075194	2.661865357	1.142806502	1.160294645	1.637341889	2.041203682	1.541913231	1.095488813	2.865780113	0.881232772	-0.635626976	0.998944304	0.020982083	0.920674309	1.677874483	-0.146770624	0.101121464	1.037967289
control69	4.445362993	5.49719698	4.315296955	2.383666492	4.255741224	2.002101599	3.115372715	1.200452358	-0.927590141	-0.134250768	1.704879553	3.407482045	2.680937809	2.13388987	2.779987048	3.667889106	3.33474567	3.595554961	3.194749783	2.380493822	1.608640042	3.223758671	1.651131241	1.661506437	1.959032168	3.452066601	3.414269035	2.463380962	2.1145711	1.376390108	1.721908483	2.483392135	2.092463532	2.565126975	3.411496811	4.076257361	3.171875311	3.857916372	4.461118151	1.762874018	-1.054443244	0.754879838	-1.869739172	-0.754719023	-1.077106413	-1.78169232	1.496658298	-0.090842993	-0.96952229
control70	5.083235029	5.835939497	3.182605017	1.528517612	3.939136779	1.82795515	3.601153281	2.573929748	0.499024116	-0.020909953	3.333362483	1.753583319	2.833553949	3.113787565	4.593136927	2.982714301	1.106869205	2.455067725	1.463630157	3.418529458	2.979275964	2.32970819	2.017882893	3.449221118	1.928298537	2.380828227	4.763587084	1.926097105	4.421743463	2.312280157	1.472532963	3.130197464	2.806092717	2.381722885	1.561304752	3.711986484	3.312133168	2.935986454	2.098282702	3.348795131	0.418231829	0.242568078	-1.291466285	0.990180828	-0.444713728	-0.084599571	0.096614356	0.521680594	-1.016644163
control71	2.064219067	4.810527292	2.190271626	3.458591573	3.859435739	1.796033474	2.3300917	1.868623862	0.23902721	1.611166356	2.15404534	3.138051054	1.970054333	-0.370978117	2.228601363	2.169956435	2.424361295	3.99680181	1.078535429	2.434148383	2.428396571	2.338231916	3.929921383	2.729669517	2.913868757	2.397945498	2.422787174	2.20257507	1.040912063	3.488948305	3.188137483	1.027897055	1.74364232	1.784371297	2.691632979	2.665683918	0.262655037	0.865857859	1.711151108	1.689484159	-0.417140253	-0.012437153	1.189306454	-0.991738492	-0.291010393	1.203031743	0.65869067	1.428838793	-0.697423182
control72	3.359176242	4.374183337	2.64784205	1.052194198	2.797935367	3.395549881	2.020251281	-0.386001197	1.889668444	-1.010387589	1.887745962	1.631595755	2.748608768	0.188154912	1.228051597	2.079172745	2.313522289	3.212308562	2.812427389	0.400848871	2.30816621	1.345311856	3.182769926	3.262894714	1.309306673	2.897559919	1.262120434	2.613175427	3.879899995	1.869242463	2.384541572	1.618740877	1.001399034	3.982321398	1.657324887	1.823786578	2.405163686	3.14569005	2.044812687	0.271397791	-0.880736455	-0.649572684	-1.184255691	0.135345479	0.36861098	1.327497044	1.905361934	-0.383384717	1.22563518
control73	3.016396989	5.506339894	4.830900936	4.15986073	1.993756958	2.442910979	2.014100858	1.090698807	-0.1289489	0.745003299	3.587847064	3.268032937	3.098993921	3.393081946	2.96431853	2.392955421	1.753230417	2.755746903	2.329414129	2.542209267	2.916089377	2.65529039	5.34550368	4.896366838	3.722367878	3.766621476	4.498973516	2.67717282	3.42260893	2.758415887	2.871910085	2.641550456	2.096586433	3.551154949	2.875180459	4.053623955	2.040292397	1.40187785	2.983906279	3.426677434	-0.144815353	1.036001299	0.394418273	-0.730854177	1.012146089	-0.776879787	1.291045002	1.631709024	1.146487985
control74	1.578622426	4.083578982	2.761415246	2.413875905	1.099001519	2.532041384	1.408229756	0.053687753	-0.734770469	0.495933534	2.687520001	2.522637794	1.72968674	2.991732319	0.302139142	2.498730968	3.334815844	1.668528253	2.163669838	1.93655052	2.52399042	1.844257009	1.573065274	4.325385743	3.24890733	2.369576799	2.531886272	1.676324103	2.929560562	1.892604357	2.462146421	1.494330483	1.38295255	3.33777143	0.951898982	1.899446919	2.18214916	2.747423378	3.055672103	1.564099748	0.087798389	3.299672008	-0.097555066	-1.665613165	1.32079143	2.119472435	0.901135035	-0.325639556	-0.262115949
control75	3.42971785	4.282607976	4.267351578	3.101787534	2.032802635	2.133779408	1.794766579	0.902161963	1.696698051	0.513837243	0.886577728	4.158686823	0.748974867	2.530071245	0.447493416	2.118051165	1.608198444	3.719768401	1.382804663	3.394064927	1.949284157	1.907619683	1.98675394	1.858756626	3.432930002	1.014901568	2.136337732	1.696517928	0.108483193	0.547955122	1.509890079	2.045339518	2.562754356	3.285863206	0.786762569	3.511975726	1.066451526	2.661996383	1.371693448	0.580326983	-0.401213356	-0.208043359	-1.700388951	0.407606644	0.068630168	2.385104901	0.172459119	-1.357790729	-0.508541551
control76	4.038688331	6.425204414	4.146926411	3.246278676	1.120957019	5.484943482	1.785972304	1.662045323	3.224853529	-0.949493159	4.974076409	3.155936996	2.287829728	3.217047858	4.027073743	2.340631713	2.243147791	3.62675073	2.295444859	2.378064979	2.930175416	3.568020325	3.351024936	2.828352057	2.481680573	4.48776659	3.632827554	2.504009851	3.266234332	2.55441982	2.710159347	2.106291283	4.892913002	3.343300123	4.444065541	2.079400733	1.525453652	3.941172866	4.267098931	2.781082805	-0.78315061	0.29995283	-2.653552219	-0.537036198	0.127285483	0.318092279	0.534573514	1.149584154	0.292904833
control77	3.717363057	5.330136749	1.823721013	2.754816419	1.951851661	3.145837424	2.247427088	1.269303677	1.24738641	1.099848074	1.036104309	1.661201169	2.514605617	4.047629287	2.67982988	2.477352282	4.156405469	2.637349841	5.109066291	2.271520852	2.981003984	1.139202646	2.60091606	2.813064225	2.67197091	2.481283703	1.471079482	2.89759341	4.792057074	3.183460643	2.268307838	3.092780642	1.534132301	2.179229765	3.314691865	2.785991351	4.570452942	2.066095263	2.507630505	1.212000962	-1.021335434	0.412079121	-0.221680901	-1.808548981	-0.616066122	-1.02109276	1.254561764	-3.196046852	-0.010213664
control78	3.859560573	5.387588409	4.842637091	2.771439584	2.539594805	2.492266704	2.322483436	1.743395939	1.216801629	0.360813409	3.055342389	2.104064821	2.910523166	2.720603392	4.313779587	3.768521246	1.37891136	0.842423812	3.823173143	2.456967369	1.968732442	2.420506803	1.468591968	3.97657735	3.484049754	2.911697745	3.371202481	2.309347795	2.731051442	2.31727886	2.169187415	2.28553417	3.237655884	2.64250046	3.222957698	2.597781433	2.774024047	2.653365067	3.98684613	4.41469625	1.24748534	-0.345102536	0.443664523	-0.248326098	-0.588725897	-0.412834635	-0.291201532	-1.044759853	-0.821885333
control79	3.021299499	4.079846168	2.386314876	1.240604817	1.550426418	0.840797587	2.082418699	0.997027028	0.766720064	1.035190423	1.792193189	1.491851752	1.696192884	0.941165695	3.365242052	0.987113067	0.953959254	3.384419293	1.773428299	2.241098636	1.694121022	4.018867388	2.856396031	1.263013841	1.289481489	1.66924171	1.98642408	1.913060294	1.455424215	2.991208238	2.144222018	2.930024341	2.358577204	2.163657815	1.73605327	1.895643121	3.612153229	3.209306275	-0.638981552	1.910323728	0.124791932	0.632256602	0.994239334	0.840810485	0.133083223	-1.338732149	-0.151332436	-0.253575621	-0.264948647
control80	3.043348579	3.665346118	2.446898994	1.969636383	2.670921038	1.001127796	1.885474364	0.811757306	1.110374928	1.807282293	2.56591014	1.452938112	1.830759745	2.990389337	2.536918881	-0.012775173	1.277158805	1.353466279	2.508183242	-0.177338455	1.113406164	1.813353159	2.2887243	0.950762266	1.761361161	2.5218804	2.036494455	1.078742695	0.526633821	1.87458358	1.852161263	0.933034699	1.812803527	0.731272461	3.505623902	1.831796906	1.609606345	1.60814535	3.059341357	1.789396289	-0.925186206	-1.22158059	-0.625143375	1.804509618	-1.919226147	-0.03494612	-0.128364059	-0.96515009	-0.332134931
control81	3.312166746	5.556950564	4.108531182	2.870415972	1.362928349	3.422577666	0.985051053	2.15971533	0.472982731	0.565861576	3.364168819	2.553053768	1.520932731	1.883913597	2.826754767	3.883861789	1.741850692	2.948121641	3.716791031	2.596391878	3.06945373	3.615960998	3.427573897	0.815241495	2.406567052	4.09763044	3.986507292	1.358041499	1.667586219	2.216830896	3.793744733	2.486504515	3.695107716	1.746596073	3.333405089	2.663617152	5.370410766	4.095906179	1.192401421	5.021030021	1.612964001	-1.490166325	1.574212884	0.729975758	-1.663131492	0.08963707	-0.936254999	0.390073575	1.231359327
control82	5.378469132	7.365002702	4.400281514	4.659730664	3.269469457	3.357286727	3.072230043	2.297430193	2.291837563	2.592235712	5.08325037	4.650523887	2.779789943	4.273980438	3.726685993	4.384341931	5.129505104	4.711836173	4.403844253	3.671295683	4.923198205	3.869133038	2.384983887	5.631968886	4.057653045	4.218542982	4.022935249	2.243429394	4.250094875	3.803769433	3.278324983	4.328177921	3.258745139	4.445226938	2.273696422	2.428526559	4.933020849	5.263015074	2.760330611	2.58198082	0.809667365	0.454305919	1.114663631	-0.313993564	0.848247038	-0.43486488	1.500701744	-0.529024951	-0.542079344
control83	3.102244078	5.721237584	3.674321788	3.232738458	3.546380106	3.432937859	1.610486764	-0.14383427	1.608722209	0.788276808	3.326063024	3.549278182	1.625078572	2.436185648	3.403751516	1.920812351	2.844909931	1.236410882	2.600745497	2.872509371	2.265629964	2.75608188	2.139020499	3.299873238	2.229233782	1.214338171	1.237080432	0.950760198	5.481169482	2.042256617	4.521377726	2.39943846	2.57783557	2.377680827	3.19301376	2.720874311	1.829610899	5.021266346	3.696558672	2.393404405	-0.697805455	0.751615046	-0.550907285	0.2251164	-0.641100979	1.01008684	0.243819258	0.023245567	0.835146362
control84	5.491476181	6.479781452	3.835866185	4.604455868	3.122453503	3.191274873	4.334943946	2.543840352	0.925655347	0.387994611	3.480899959	1.712391737	2.798586989	2.969863325	4.244130971	2.617541178	2.422100609	4.298134969	1.746814658	3.461586074	2.123758886	3.259066688	3.165502044	3.617366684	3.620446545	5.263683623	3.500654896	3.273183214	2.66672256	4.146800329	5.209453978	1.997593266	2.973137449	1.800190613	1.819955021	1.932643742	4.324036389	4.574017148	4.40930596	0.883190697	-0.186920288	-0.642486485	-0.089192243	-0.886474933	0.672197983	-1.350067088	-0.400783012	-0.951100757	1.290183223
control85	4.333909049	6.474996689	5.29684428	2.706105512	3.10743557	3.862443688	2.770130268	1.901752112	0.104614024	2.1654478	4.40129068	3.402006482	5.440097894	3.474869793	3.426814168	1.770625652	3.578117816	3.121307096	2.97725056	5.194952447	3.154127045	3.89218205	2.848989064	1.799565125	5.179035105	4.535178391	2.798056838	3.122717676	2.651112343	4.224228066	3.008516316	1.032029271	4.023498047	4.608319664	1.408873426	3.043989826	2.505564335	5.33121966	3.507355807	3.246805476	-0.574978798	0.419741096	1.021133403	0.790088906	0.572121086	-1.472930295	-0.258725226	-0.461744916	0.073775675
control86	0.783507089	4.190833807	2.290355463	3.038950492	1.507943637	3.528384306	0.323679724	0.811890474	1.527857985	0.382850594	2.434534422	1.41173883	2.029560201	1.787986183	2.039255032	1.910123932	1.911674379	1.485977395	0.679223486	3.295805263	2.78556692	0.832180983	5.790276904	1.910395961	1.107043664	3.019418456	2.013205162	2.18872847	1.018926659	1.488931052	2.372515499	1.673063906	3.014695939	2.674659096	1.857972464	1.257754886	4.163285132	2.079451941	0.809232467	1.701557989	-1.383890889	0.188472301	-0.337292804	0.914958339	2.053065393	-0.613675471	-1.165310974	-0.157090748	-0.64785912
control87	2.838960094	3.429735161	1.967600266	-0.948770274	2.210139686	2.538724159	0.25914871	0.393925184	0.929882825	-0.359997895	0.996353103	1.859210783	2.326804655	0.234099201	2.814427833	-0.979052857	0.496437898	2.061505932	2.802128452	2.912417526	-0.580659985	3.93996778	2.098019698	3.037743861	2.071770454	1.991941894	3.074185131	0.093837895	1.534136505	2.422442404	0.921155513	3.00182354	3.375705835	1.974350048	1.690290783	0.928899207	2.110448724	0.596702874	4.008199012	2.373894024	0.05945292	0.769464025	-0.971417261	-1.403406991	-0.634681456	1.672480298	0.431796744	0.405954113	1.075932734
control88	1.897198909	4.687047818	2.002462816	0.09415665	1.725964052	3.141605708	1.080164501	1.002419002	1.322403484	-0.633259934	2.080193997	0.65760099	2.306261117	1.132187257	1.435135586	1.512317345	3.742766572	3.628625557	2.507383516	2.033564692	4.576906811	0.899287869	0.212799597	3.479003261	4.01983609	2.412192209	0.584760304	4.07092401	1.470435756	3.438793769	2.764714467	4.359036944	2.532465141	3.288089489	2.386472152	2.605379501	3.202639852	2.56240464	3.735597459	2.14450571	-0.992503687	-0.830508155	-0.69698074	-1.061635207	-0.135941461	-0.128176625	-0.455196265	0.149102449	0.407523126
control89	3.598222177	4.905987523	4.185498659	1.734481042	2.362956909	0.750207444	2.273901228	2.243861401	0.855364736	-0.679954144	1.908492194	4.187782437	3.199733838	1.618050485	2.638233287	3.646379264	3.593076247	1.398817061	1.97172431	1.921741587	2.137052546	2.597524989	1.94028813	3.960245406	1.32465559	4.271027764	2.984516824	2.068340633	1.765959039	2.942798392	2.785633595	2.509409783	2.21243143	3.241276702	2.00419615	2.851134543	0.81432559	4.194341495	2.188589273	3.613076561	-0.284184908	0.5707301	0.561667412	-0.780053354	-1.081710982	0.087306781	-2.070119348	0.433811167	-0.821905308
control90	4.93378401	6.682243889	4.099444708	3.571031902	4.181418376	2.733041783	3.298503998	1.622950183	3.801738147	1.538963232	2.546197017	4.403836225	3.237280151	1.253424479	4.065383007	4.249701274	2.036223817	2.201646945	4.454680007	3.387004071	3.009878853	4.126201538	2.784946267	5.938158266	2.137845294	1.933941679	3.153901197	2.659675858	3.576182382	2.621955298	4.625976128	4.811372961	4.042818359	4.041928502	4.000033768	3.45604822	3.477990325	2.701436446	3.871221072	3.105535277	0.310426189	0.309348695	0.380912671	-0.969041759	1.216826093	-0.667801123	-0.356275882	-2.571003505	0.191841678
control91	3.146447873	5.099470068	2.908376762	3.07608024	2.138367857	2.506043122	2.065899017	1.055170924	1.870439081	-0.631723825	1.863108105	1.421347762	4.519957623	2.83077022	2.769091298	3.117086101	2.831624421	3.664516924	-0.008060873	2.039969473	3.045495412	3.38521291	3.251052356	0.695902268	3.781140695	1.849441046	2.733955833	2.399591194	3.094115752	3.097409085	3.194738999	2.372886732	1.842120764	2.282832229	3.047893967	2.281652702	1.946470772	4.799661394	1.310609437	2.081622851	-0.319677943	-1.017908047	-0.394109971	0.806308623	0.890808145	0.686981126	1.215170366	1.297489532	-1.213796447
control92	6.456503136	6.738604298	3.67612893	2.624813907	2.385524308	2.801734923	1.687377933	0.590350905	2.229400214	1.02706758	4.400917435	2.36436025	3.47552407	3.325195244	4.528382107	2.531388242	2.250231441	3.804297634	3.71073712	4.450237748	3.116831633	5.013685144	3.722447174	3.011561013	3.685042937	0.954913716	3.376220456	3.892854533	3.900984382	3.193786077	5.299212839	3.036693826	4.011810735	3.736558972	2.447856494	3.793404264	3.509393623	3.499820773	3.042673625	3.539740392	-0.869542813	1.016302614	-0.87295706	0.002891295	0.745648386	1.382663761	1.011127236	0.154412854	0.218175517
control93	4.88479036	4.76045275	1.008641758	2.618135726	3.096781676	2.751393824	1.814206463	0.416381352	1.750950419	-0.194362352	3.53006383	4.994769714	2.822036805	1.054508738	2.629831423	3.001336343	3.953187118	3.388718386	3.234528575	2.316767217	2.22671649	3.105073483	1.682151786	3.855443353	3.382892042	1.86673218	2.105439892	3.926013073	1.384562038	2.394766695	3.089318454	3.12866547	1.510119166	2.676964096	3.213368502	3.469468102	4.17347293	2.854537923	3.062295579	4.109534433	0.942420241	1.953576466	0.549791926	1.185862564	0.655916389	0.471440018	0.724527335	1.702111899	-0.453165117
control94	3.004344678	4.995504886	2.711026389	2.203440281	2.150017063	3.651290548	3.300426946	0.438066459	1.599427046	1.944818859	2.523614135	1.416643521	1.980451376	3.798086882	1.695141092	1.429712686	2.717520515	3.8676813	3.305394871	2.658548202	2.208108793	1.761665781	3.199436145	3.091056114	1.329616502	1.368689184	1.156395641	2.246066167	0.833944847	1.285182855	3.486764351	1.640395168	4.806490927	2.999683428	1.811937854	4.089542011	1.360628125	3.669391941	1.14285133	3.831680094	1.159451251	-0.997871013	-0.485676035	-0.428332343	1.136206205	1.452891924	-0.055665729	1.049654759	1.042376714
control95	4.489342133	5.948032904	3.834140461	2.209486188	1.777711145	1.597115748	2.344459855	1.682360799	2.960473089	0.668317152	3.116025013	3.981920716	1.964213121	3.475381276	2.546598224	2.192146236	3.201763459	2.449550428	2.079947752	3.557343536	4.803895929	1.673048555	1.884925998	2.587539956	1.203292578	3.768701049	0.844366735	2.594013528	1.118015383	2.271985066	2.11254427	3.494109016	2.23991684	3.289063421	2.069226889	1.747142735	3.154434047	2.961608285	4.744575357	3.55308346	0.77757057	1.407849387	0.222455725	-0.05363181	0.524999995	1.747287843	-0.079143015	0.717647285	-0.249331061
control96	2.912851338	3.182692769	1.001878042	2.425900055	2.076091119	0.915068227	2.115419435	-0.668622758	2.507769527	1.699221986	0.737252038	1.540192108	1.256962578	1.455347988	-1.260834483	-0.524647364	2.738213288	1.962895011	2.920385455	2.431080612	3.097750586	0.692157444	2.026537723	0.903199633	1.415710178	1.275861606	1.788657594	3.782754591	1.961542956	0.905461853	2.222105267	1.78572911	-1.221502232	4.442440696	2.602877606	1.185297102	2.643893969	1.345748088	1.985121916	1.677013769	0.655494409	-0.673975423	-0.515394264	-1.112084776	-2.108760879	-0.897574848	0.577272074	0.395181422	2.198221556
control97	2.301449135	4.955815048	3.185016015	2.15664941	3.219464757	2.663263355	2.00732947	1.824522211	-0.028086303	1.103249163	1.84756619	2.266735993	2.560483717	1.803901241	2.084782994	3.266359747	4.381772735	4.120111589	2.626527636	1.780417152	2.479789275	2.104280634	1.966929395	2.424027873	2.896612983	2.478838578	2.516900065	3.106982285	3.007106036	3.241886666	2.397678292	3.036685487	1.036893685	3.030985107	3.442473919	2.804276312	1.980022947	2.090940667	2.090472217	3.325711323	-0.977796894	0.753589248	-0.289408621	0.619082924	0.704793762	-1.606660988	0.399607201	-1.25506712	-0.376367951
control98	3.658316508	5.115792911	4.084308049	3.698387965	2.048903639	1.879571716	1.233802349	2.427412579	0.228450927	2.31389008	2.337606278	3.773548941	2.672573848	1.995347717	1.633917465	2.95552139	2.721979928	2.926825038	1.756444313	3.918628557	2.969983518	0.539705839	1.87377681	3.834975368	3.191024941	2.395368197	0.215451923	3.225976768	1.217433832	3.344418885	1.84023552	2.484408062	2.820178779	3.753021221	2.193785429	2.390242371	2.357815312	1.785221204	0.279850486	3.143687374	2.236054792	-0.363742754	-0.564026894	1.249739923	-0.590787939	-0.559187781	-1.152488286	0.133763841	-0.128477589
control99	2.818359217	5.287697346	4.428908393	3.74990463	3.174613967	1.467200892	2.29153203	-0.422840815	0.938680848	-0.006117227	1.734025317	4.171968165	1.88985907	2.544277402	1.781786795	1.940959908	3.417198568	3.028312284	3.488665286	3.908609989	0.413453824	3.647378779	4.919965105	3.863072703	2.093840779	2.075942434	2.911704792	1.945129831	4.693321609	1.822140352	1.754193627	3.675343561	2.136616299	0.906022606	2.639933626	0.661648949	2.828514693	2.54396463	3.344252475	4.318875377	0.53858455	-0.037060279	-0.761997485	-0.615101213	0.182451405	-1.111648689	0.240788235	0.349614366	-0.415030294
control100	5.108581789	7.690627688	4.444553467	4.928569148	2.696901724	2.907669595	3.294068011	2.755265961	1.344780229	0.155570537	2.634738123	4.306127321	4.38093565	5.268488345	4.427883551	5.325972822	2.184538787	2.669891559	3.376914444	5.251995384	3.552425974	3.249752765	3.02040818	3.295139852	5.108852733	4.566588205	4.657650626	4.583755845	5.466273463	2.821780102	4.263958758	3.672364965	3.334067524	4.366256589	5.919933372	2.679228811	5.076232387	4.531386514	3.096918634	2.447888016	1.911379844	-0.075640772	-1.660111488	0.866900764	-1.185039802	-0.890204873	0.741098532	-0.699742729	0.908794009
control101	4.071596308	4.735426548	2.818667738	1.726823339	1.357951152	2.797080536	0.533591521	0.885746507	0.740865275	1.198007333	-0.261197489	1.838825806	2.055921514	2.774375849	2.079932904	2.933004773	1.921353306	4.098903415	2.161153025	2.287329702	2.672530479	3.659782152	1.45422716	2.321144036	2.502199712	2.788689922	2.757610147	3.31238431	3.766311117	1.825514356	0.907115201	3.594404481	0.222793259	2.554171037	3.189053485	3.613677486	4.68432106	1.355054431	2.841352227	0.531712258	-0.334178702	-0.636379318	-0.207109168	0.839519116	1.05673584	0.253476318	0.593505338	-0.346794175	-0.418850258
control102	3.979210092	3.987421781	1.244570068	0.083275043	2.700529268	0.271308909	1.981280875	-0.260056973	0.916773025	0.645048904	1.501227858	1.957549159	1.330052795	1.782279431	2.065185122	1.950854997	1.585809258	1.815453647	2.717035261	3.077474424	1.142794634	2.381791397	1.801186947	2.879172676	1.879210772	3.069508103	2.191215807	1.041443515	1.11527818	0.128910291	0.610600503	1.185981737	1.047007805	2.985843823	1.335734625	1.888848371	1.609004222	2.724246903	0.521115261	1.596823405	-1.166983822	2.595536938	0.85293846	-0.971657541	1.096937928	0.20661207	-1.174771102	-0.686498963	-0.924066946
control103	4.265311338	6.677887502	3.973839848	2.454825432	2.379942284	2.944674325	2.752375694	2.154189826	0.909559997	1.702618076	3.430125044	2.629402932	2.16415512	3.364151193	4.247760782	2.438532784	1.899294633	4.425570435	4.328058133	3.774095558	4.394068777	5.027711091	4.311195475	2.436128713	3.007260335	3.553295822	3.120771396	3.686770862	3.171686807	4.919957597	4.264472487	3.155761424	2.101604916	4.905003327	2.109490693	4.290029396	4.448898613	3.666587213	4.948957388	3.551546322	-0.59572796	1.018804114	-0.652340798	-1.169451341	0.102250994	0.265938549	0.701657186	-1.528905233	-0.440704898
control104	3.234491199	5.054560169	3.442308236	3.106512173	1.993523369	3.372799281	0.413282709	1.083956504	1.556109853	-1.030228135	1.498030333	2.167689793	1.12491816	2.48744574	1.653740491	3.665253889	3.946083522	1.123782299	2.221347231	2.303403918	1.855230431	3.355296286	2.725474504	2.724383387	1.792229441	1.964053	1.625592023	1.950093284	2.654307087	1.968476228	3.053746522	1.604790465	3.239582414	1.424390895	2.9261506	1.444436038	2.090012541	2.741217345	3.445328259	2.925324953	-0.1439571	-0.830741062	-0.680897583	1.23844127	0.153640304	0.064621998	-2.052150266	0.977932004	0.160065827
control105	3.845996666	4.895356206	3.147191256	2.35000297	0.905379077	1.16094872	2.477611782	3.423095217	1.441738135	2.049173844	1.236370418	2.282968859	3.30282494	1.029113362	2.811959781	1.306319404	2.409785803	2.106722705	2.117387368	0.018267117	4.04985787	1.843803601	3.203095386	2.370663497	1.884490563	2.055181428	3.494350867	1.554110726	3.097929576	2.151086506	3.518859336	0.900856899	3.468683153	2.596822416	2.217461685	1.10085588	2.010308644	0.575452124	2.565366401	4.526534455	-0.67186418	-1.000897975	-1.986322325	0.471378403	-0.058550153	0.169023458	0.689821769	-0.099157908	-0.447295849
control106	4.002603002	5.066911673	3.64583126	2.741822229	2.50302549	1.167581488	2.869624011	4.541168449	-0.716075064	2.709370153	3.542692743	3.430546562	1.638967164	1.3536366	1.548359599	3.38202857	1.752457866	3.251215587	2.424523459	2.708494538	1.647347169	0.651570787	1.472571136	1.386262006	4.171854463	4.565014729	2.260056323	2.952431867	5.238318964	2.161844586	2.261640481	3.276162151	2.641203056	4.575072472	3.376987911	2.351264732	1.929115235	2.054138059	2.094673036	1.744058141	0.299579192	-0.468114943	-1.921548463	-1.469311646	0.227354875	0.289375917	-0.267268702	-0.893434258	-0.775086963
control107	3.374547923	5.551938277	2.760375735	5.875295845	2.365367404	0.290664087	2.203754885	0.582435214	2.9104695	-0.94801275	1.296303383	2.504065664	2.090273652	3.861535326	3.921242176	2.592253131	2.480080193	0.998793175	2.405820518	2.806207746	2.849571008	3.935501051	2.103253	3.432301148	1.857335891	3.241889051	1.958221515	2.654590588	2.523336265	2.291711132	2.562579705	1.979267672	1.776400118	2.282849994	0.723208855	2.926992102	3.841479162	3.400490418	2.776445724	2.472079527	-1.006507029	-0.5898208	-0.703173028	-0.194771785	0.309026046	0.979129749	-0.243046376	0.077420963	1.093643622
control108	2.927341708	4.840627536	3.599211711	2.896274867	2.763426293	2.943761761	1.665063837	1.964813053	1.022280307	1.107297078	1.983968718	1.143798407	3.301719149	3.066101539	3.035703077	2.98830086	2.466657247	2.429282525	3.628796029	1.810105927	2.695327045	3.092181823	1.945197701	2.635498411	1.557045008	2.062431029	1.670482866	1.794341991	2.237807459	3.113677663	1.550275698	2.317577106	1.87532651	0.086533703	1.544989811	2.101071528	2.603121288	1.036199206	0.864501628	0.320530549	0.353973227	-1.078904235	1.671611573	0.421935216	-1.449595556	1.208438715	2.263595107	1.492404432	0.0986308
control109	4.542849265	7.353918125	4.492735503	4.651107787	2.421018554	2.808569603	2.922674775	2.196514558	1.181403496	2.371384841	4.257936732	3.952250528	4.332524934	2.786782928	3.066773797	3.482447722	2.565397893	6.616533657	4.748558289	3.261238977	4.922969424	2.965834107	3.309783261	3.36603072	3.062622942	3.293713591	2.80685015	4.332332906	2.507705026	2.354567322	5.143978791	4.512196985	3.832954218	4.490949921	2.791635858	3.219204549	4.478462281	3.576703806	5.140455554	3.532829722	0.539296666	-0.06362394	0.926624183	1.692201867	-0.384337767	0.570768654	-0.409037812	0.742954868	0.109289809
control110	4.863987999	6.390307225	3.883429421	2.954056326	4.265906847	3.838857325	2.233547295	1.447387643	0.073375304	0.188715736	2.658776844	5.239511408	1.452073855	2.638761432	3.363893045	2.585538443	2.888863999	3.432094484	3.712674016	3.619521032	3.32699336	2.582067804	1.543473381	3.201073563	2.52562287	3.605100626	3.458226327	4.981830675	2.867892202	4.320227488	2.260665427	3.265546177	6.16439671	4.833431734	2.416968464	3.525939553	1.356225189	2.942232584	3.436312835	3.308578467	1.225367795	-1.921319916	-0.776717104	-0.543270894	-0.471381458	-0.37691661	0.094377407	-0.103194606	0.425173262
control111	3.034232269	4.969082891	4.464640869	4.16360462	2.060603012	2.40474848	0.759373544	1.809563514	0.095804526	1.818774507	1.831117352	2.297068487	2.892728354	2.84748396	1.513556917	2.456546072	3.64786651	3.709127505	2.127267051	3.280625191	1.570291254	2.171578537	1.366160266	1.648456874	2.457606755	2.793814636	1.247257728	2.77587685	0.894093849	2.403601292	0.951601512	3.098743952	2.422811384	1.377563451	4.051775898	1.655789072	3.563627001	1.472549035	4.259672399	1.78714251	-1.478738	-0.630403356	1.398852386	0.763017393	-0.377746606	0.116563503	1.434867203	0.081601604	-0.921109125
control112	4.248124654	6.307161033	3.493901869	3.391133386	2.305209351	3.115639548	1.449770789	2.424262168	0.441112708	0.178632429	2.472513919	1.189321521	4.056610051	3.21964989	4.676917837	3.136009271	4.43107189	3.424576669	5.164152627	3.703924378	2.85158216	3.191817384	4.315188247	4.227306074	3.347724309	2.187870043	4.109647118	1.970614861	1.947817862	2.666429504	2.724875645	4.799077188	1.838878446	2.940536808	1.321336054	3.982639326	4.841521984	2.117132925	2.513067294	2.228075535	0.469120995	-0.838320142	-0.297807874	0.769804645	1.315533543	-0.122597547	2.002243451	-1.120551264	0.696348204
control113	2.687972175	3.309909806	0.066914978	0.74193884	0.924567932	1.785151699	2.457739136	-1.287739797	0.596713956	-1.624216831	1.501704074	0.322097532	2.746271265	2.502657385	0.86924409	-0.226794155	1.612718171	2.306127932	1.090347058	0.517526847	0.932484698	2.342470966	1.187897356	3.130081781	2.270029718	2.352876793	1.877650431	0.483626144	0.0929651	2.323049881	1.630555975	2.052034878	3.685957774	1.566472521	1.796593781	3.865515995	3.013350077	2.025949336	1.671164353	2.493403843	-0.525128322	-0.054741355	-1.57105803	-1.451685846	-0.003744013	1.024545701	-0.077441268	-0.080691164	1.262137161
control114	3.136109716	4.52297573	2.859128706	2.634778499	2.254194976	0.671451193	0.634503676	-0.523667287	1.837153732	-1.307593532	1.604390998	1.651851875	2.242719675	3.978904688	3.401104099	3.551158583	1.688411891	3.266008627	1.673449832	2.451585736	2.755909988	2.844021047	1.641550259	2.266279808	2.210688422	4.410040783	1.898289528	0.46432878	2.35100156	4.153833161	2.298765795	1.596705602	1.739317586	1.759301301	3.399316075	1.354870535	1.614529479	2.226048143	2.138690871	1.576113216	-1.747385636	1.294565318	-0.888317472	-2.648819065	1.115343707	-0.345345365	-1.950266926	1.484209375	0.245906148
control115	3.682469619	5.055465626	3.647035473	3.376481941	2.993577966	0.681516743	1.829920402	1.267802433	0.48226308	2.556306256	2.306040851	4.231873376	1.177217918	2.315147806	1.429676184	1.847484874	1.537383899	3.471435155	2.482967131	2.338835201	2.419561754	3.102655299	3.390996812	1.955674571	2.606868995	2.305616335	2.169910175	-0.188302191	2.78780933	2.247831952	4.162755295	3.089629515	3.782655542	3.415371895	1.815938913	3.717441756	2.197766981	2.95984389	2.801512656	2.726352911	0.735704922	0.451165506	-0.749786692	-1.568445003	0.647530095	0.31772209	-0.12408348	-0.154811831	-0.854914439
control116	3.202084479	4.645902667	3.498810815	3.393954944	2.351914191	2.555334114	1.584832791	0.592370676	1.111868879	1.043319482	2.384794891	4.568216543	-0.698191889	0.97642979	3.886576686	1.929180718	3.468564602	1.301465852	2.018275677	2.844018679	1.69084426	3.611201089	3.132603045	2.42124464	2.994575354	2.4472002	3.123521906	2.454898753	1.143201267	3.285859568	2.446479116	1.562685177	1.735942629	2.708867043	2.855205873	1.559914824	1.89205193	3.046463826	4.204526353	2.880205936	0.470022841	-0.707188663	-0.844780976	1.055104055	1.320148298	0.825892933	0.150194526	0.123302502	0.363708215
control117	3.137446663	3.997571561	2.532405084	3.084405855	0.581084923	3.070967035	1.246207217	2.02453324	0.481694945	-1.27098071	1.958100098	1.866456258	1.725760175	2.990254139	1.35484059	2.353476851	1.666119863	3.024017463	2.75799065	0.275285576	0.168164249	1.821541401	1.774503803	2.141406926	2.546140153	0.192048916	2.20996352	1.798624607	2.649841506	2.466128598	-0.644453219	1.765958601	1.869561626	2.128530879	0.797748458	2.38998194	2.569024417	1.831446202	2.10240468	3.978874265	-0.200855948	0.17040667	0.006288461	-0.805035072	-1.695004898	0.407386777	-0.434392673	-0.275440291	-0.098121849
control118	2.902389266	4.298673038	2.265209772	2.891046681	2.144010937	1.927087992	1.377238708	-0.747704778	1.707694171	-1.459929966	2.461553891	2.550402612	1.908620478	2.37549368	1.473408535	2.282950999	4.367815647	1.7853395	1.669060764	1.644052962	2.047736349	2.485161215	2.482151925	3.527771527	2.248658939	-0.276990731	0.944262348	1.330408317	1.596675798	1.213641669	4.090497475	1.761726307	0.302555164	1.750198805	1.600988935	-0.501243138	1.190341223	2.129390773	2.427537164	2.417891274	0.858868892	-0.868140283	-0.053555665	1.447270412	2.242957696	-0.089030772	-1.290013055	-0.925188823	0.202997725
control119	3.237689889	4.900852517	3.033190138	2.351050728	2.372034686	2.316461635	1.060678302	1.074694485	-0.009346009	2.420244182	2.15540142	2.305411322	2.511500352	3.173602883	1.599904249	1.664593695	3.383532969	1.652554166	2.620898329	2.885289711	2.714995038	0.677663126	2.298701562	3.955718272	1.289012721	1.069568517	2.398172718	2.336764402	3.522438753	2.032258899	3.646680949	-0.096084732	3.050393924	2.869677877	0.902506486	5.627604748	2.236142488	5.584840424	1.954559827	3.809270615	0.755091155	-1.847405252	-0.61338434	-0.98504878	2.334142916	-1.622796897	0.459144738	-0.120121081	1.882201693
control120	3.72489369	4.651782596	2.591948278	3.183525872	3.366870273	0.766696311	2.350567884	1.275360906	1.388144282	0.944783672	2.534563971	3.432060548	3.075812829	1.34167136	2.371034194	2.452166323	1.876329026	2.352316075	2.007495702	2.348081755	3.674564506	1.487808525	-0.226969938	0.241391266	2.707520596	1.6221811	2.728452594	2.653414389	2.786604011	1.856177283	2.069164308	3.286357883	3.171218342	2.56792128	2.040210194	1.232731917	2.647412765	2.191944247	2.703549298	1.754670218	0.85415484	0.613437337	0.914920278	0.214730506	-1.295800605	-0.64356992	0.516232098	0.315894513	0.039377816
control121	4.123164369	5.351636651	3.223711539	2.802263894	2.775065546	2.148506391	0.144273417	1.877592233	1.424243971	0.365061541	1.803729283	3.315142709	2.395027285	3.595491536	3.543417496	2.818835567	4.71635454	4.700969721	2.501236782	3.06151471	3.168281775	2.669082739	2.043891735	3.551593213	2.410269497	4.473599608	3.013466609	2.444077297	4.487940144	3.225683713	3.583316692	3.400890559	2.5406244	4.317774128	3.130770801	1.471437468	2.389238294	0.233336966	1.166408967	2.086747975	1.518812032	-0.321354662	-0.260971164	0.318772571	1.318354301	0.153631004	0.039322425	-1.432551829	-0.338413593
control122	3.757248485	5.169251437	2.069598776	1.677696958	3.459606858	4.212346088	2.988584175	2.221140878	1.492211404	0.228802318	2.385385253	1.146560713	1.395199939	1.990809634	4.003227569	1.951196178	2.2315831	0.942526199	2.120994936	2.230290821	2.4293808	3.724271158	2.803524748	3.273508635	3.180118395	3.770714876	4.14168619	2.84314484	2.216332381	0.944846598	4.579276694	3.952861802	1.975208333	1.302119646	0.403150346	2.739973452	3.750122898	3.530007338	3.031013885	1.985102974	-1.24958111	-2.188558724	1.371888096	1.114656577	0.50928341	0.717278593	-0.594759986	0.652499131	0.066149261
control123	4.490743632	6.486365753	2.692136874	2.895413025	1.796060919	1.779039954	1.463591544	1.753147507	0.857067987	1.054208346	2.388353079	3.507851836	3.765754284	2.623776801	3.457923503	3.148578791	3.570864565	1.197549349	5.829867547	4.230647847	2.735644144	2.273023033	2.248593213	2.322826502	4.242911023	5.219330878	2.706858537	2.594927402	5.169011194	3.065633365	1.288300761	2.698818801	3.019431554	1.801929792	3.756232409	3.223170229	2.848815868	2.465732117	2.580159716	4.417779754	1.326495143	-0.389300555	0.443880295	0.027441426	0.621453749	1.122238607	1.02267905	0.497875661	0.575422278
control124	2.05756824	4.075985416	2.446565934	2.689026045	2.438947198	1.234173734	0.303473195	-0.199447974	-0.748302342	2.69465896	3.388593157	1.989266392	0.489237812	2.517576419	1.912797742	1.679706732	3.683268239	2.452824672	1.977234036	1.599496352	3.512912339	2.418922034	2.121413766	1.871075551	1.853624783	0.009450194	2.308807553	1.321796276	-0.461915113	2.673242203	0.541071282	2.083191016	1.213329816	2.335563791	1.919524676	2.130106891	2.730033352	3.426618771	3.304581394	1.978103368	0.68700486	-0.688615143	-0.560086735	0.23647923	1.731739813	1.431298365	0.272266495	0.646970117	0.124581203
control125	3.595900356	5.222157494	2.295075139	2.893504155	3.467674703	3.97034602	3.10213898	-0.2311603	0.56244653	0.986347067	3.349529824	2.603575721	4.121066532	0.947080991	3.355988934	3.447368332	2.741816103	3.42639418	2.924854071	3.061318409	2.454881961	3.093074428	2.244477266	1.609301513	1.109255934	2.20237217	3.291079269	2.33656868	3.756422855	2.234891595	2.923953531	2.581778421	1.918360466	2.632177287	2.960736273	2.517593705	2.603696467	1.965675323	1.252891144	1.614403768	-0.029392424	-0.973801252	-0.991839525	1.402284942	-1.123382599	0.838248267	-1.640150774	-1.503595416	-0.152627669
control126	3.08832012	4.538552428	3.609064814	3.324224353	2.286435036	2.146390116	1.175559712	2.051814418	0.332057646	-0.519505074	2.353138647	3.120199213	2.406881987	3.520119607	1.778417574	3.318409045	1.783120561	2.472113766	2.164594926	1.213970277	3.997869272	3.194729073	1.579269882	1.197523273	1.202985798	3.939270832	2.052007119	3.597902364	2.802343278	2.449464972	2.414239303	1.049897415	2.752284048	2.411060285	1.401094213	2.775051718	2.760112507	1.221354143	1.747224736	2.238688245	-0.640418875	0.331397439	0.77202012	-0.76820999	-0.39527459	-0.78245971	-0.148713859	-0.900529168	0.69265525
control127	5.249673681	7.766806855	4.769081586	5.292465957	3.272767031	3.444794788	0.939977597	0.335235761	1.455958213	0.87794696	4.155692904	3.723728125	4.197341123	1.384279092	4.109180656	5.520419169	4.99983545	4.843593668	1.978746244	2.678528387	3.002759997	4.005360206	2.856792863	1.981234264	4.109784183	3.593086406	3.889464637	2.868562846	4.062233203	3.914738654	2.949266921	6.393731818	4.853498239	6.098762774	4.756524164	4.012726573	2.202365795	2.256286232	4.000411019	1.747938888	0.107005646	0.443042057	-1.78062585	-1.022265464	-0.529021078	1.242939926	0.612479919	1.521621634	-0.5449947
control128	5.217193435	6.69327458	4.464156651	2.961374407	3.346728301	2.23978065	2.389248393	0.476754504	2.51460952	-0.447748698	3.205829575	3.396240645	3.038761	3.507246255	1.60273047	3.477742493	4.262920293	2.534254968	3.856330848	3.758754654	1.188924058	1.431533257	3.172811873	4.012797036	4.746390149	3.244356004	3.88501188	3.36189332	2.541108999	4.403483397	4.639599631	2.12640124	4.482598078	4.09802279	2.656341832	4.232397628	2.708636694	4.539580873	3.897736648	4.239522661	0.466714092	-0.083666115	-0.524846045	0.831934941	0.694132196	-2.407574197	-0.101610528	-0.03333681	0.228884439
control129	1.9616076	3.676533272	1.438338498	2.006225071	1.911758581	2.07802228	1.961908966	1.644350852	0.883011384	0.53453297	2.782569609	1.280153438	2.752368396	2.675697307	1.209441929	1.074216576	1.076932713	3.46026344	1.267190079	2.023955634	2.245810105	2.351808244	2.785409615	1.886817393	1.975036586	1.771946222	2.259851292	2.100409525	1.216966162	0.998807493	-0.179032671	2.7380444	1.317716608	1.445369309	1.241841001	0.709412417	0.624401156	1.591608461	1.66291078	2.811359543	-2.436254793	-1.870754404	0.903063387	1.775182654	0.825697884	-0.962534085	1.694474689	0.68819104	1.150598115
control130	2.903879624	4.708441015	2.403514546	2.975882344	4.573154246	2.071937123	2.24394849	2.321470508	2.12905397	-0.165483154	2.054870765	2.69579641	1.691878038	4.186721155	2.917309214	5.950951213	2.420743187	2.729944007	3.035940231	1.069466248	3.394944373	2.607946903	2.531100772	1.645831708	3.004765881	2.778332004	1.355832668	2.497157583	2.144470353	3.146209355	1.841691762	2.333574963	2.719482629	3.070402645	3.552042485	1.932901913	3.674467631	2.304130461	1.631736858	1.914413684	1.035398217	-1.497032919	1.541483089	0.166553187	-0.41518082	0.122643207	-0.185914546	-0.329647867	-1.359765185
control131	3.555174937	4.325052135	1.135609329	3.275294175	2.634491954	2.214984529	1.934791493	2.06868145	-0.694592881	0.550886712	2.630045278	0.398465292	0.316990893	2.328955023	4.324740559	2.710854119	1.337268413	-0.232541971	1.980350033	1.04439231	2.317119512	0.455808288	3.393352664	1.184057253	3.519664542	0.773907435	1.603746933	-0.363784538	2.637978658	2.950675411	1.149963754	2.910067765	1.972112212	2.871807958	-0.076850746	1.554707768	2.495239075	2.00919912	0.967400144	1.442480917	-0.463318507	1.195693147	0.923906426	0.131540286	0.571766431	0.099283679	1.116249908	-0.121091186	1.037102813
control132	3.155307978	5.907205431	4.144336929	4.246531671	3.937324639	2.562653689	1.689140141	-0.87646418	2.669479949	-0.970305313	1.202180646	4.614505655	2.079875534	3.35299206	3.274610286	3.856156779	4.325612118	3.497322186	1.983103669	1.696783556	3.355285258	3.814002611	2.698318122	3.056561694	2.792222722	1.183391585	1.655246447	2.668585561	2.999839216	3.154287705	2.730761884	4.498452181	2.499978644	2.847276911	1.259271265	4.6658221	3.987291922	3.597921027	1.954104875	3.524898807	0.414439535	1.061173346	0.620910511	-0.4341679	0.052855923	0.515828283	1.475540219	2.510583821	0.067864166
control133	2.804639679	4.251156378	3.615590986	0.941230578	2.495918235	2.978002989	2.272682726	0.381051415	1.89647279	-0.531824232	1.979228975	0.553427437	2.556767598	2.501828362	4.32146124	2.764649624	4.234477868	1.335872481	1.045121393	2.658815832	1.174811212	2.81845288	4.446094511	3.105740122	3.53553805	2.477501172	0.529504771	1.966283986	1.166780872	0.772588233	1.887783166	2.211009932	3.475185398	1.531188217	2.177427669	3.919706499	1.320419312	2.671130186	1.183945314	0.053038135	-0.170012464	-0.659247216	0.459759212	-0.996022692	0.402809996	0.210353807	0.18988722	0.394166048	-0.771591944
control134	2.680604045	3.486959619	2.54470066	1.572620365	2.19390748	0.873877013	1.03646867	1.37324421	0.005965896	-1.456853737	1.58223015	3.833529957	2.095102875	-0.289845492	2.960504375	1.528071344	2.362596428	2.755604728	0.317831827	3.01982838	1.547341353	-0.159757954	2.200643386	2.269092787	2.037412943	2.877647908	2.168003013	1.05216269	2.353870939	-0.295507614	2.976519093	3.353358364	-0.374347097	2.08286414	1.897700635	2.09906544	0.447351907	1.279553321	1.736549084	1.921572422	0.387533377	0.988545944	-1.547601771	-0.848869455	-0.631355504	0.43846164	-0.311507792	-0.038512172	1.40778266
control135	3.806717433	6.974647643	2.836815145	3.006059269	3.877355188	4.45096773	2.550771476	2.365744723	1.785087251	2.089501325	5.354625226	2.782303228	4.413547421	2.839438786	5.047684829	3.078992199	2.909622683	2.742103138	3.791626206	2.886826494	3.066701515	5.029384508	4.073401343	4.553036463	1.400853544	3.28484446	3.105425463	4.946192719	2.022544807	3.579851559	4.094322184	2.147082188	3.245539846	3.645184265	3.76016111	3.486588583	4.659705343	3.032540365	2.908743674	2.594674756	-1.603974419	-0.884641105	0.742197428	0.135038668	-1.227102807	0.625445957	-0.669007786	1.488984719	0.358020793
control136	4.071956887	5.344951998	2.612777677	2.692807611	1.506732295	3.203110639	3.738896122	1.826119658	1.890473792	3.282890042	1.810130764	0.68041322	5.075720809	3.469468682	1.891532525	2.993353085	0.906649625	2.33036266	3.067768079	3.216243793	2.297302131	2.559535589	1.084056138	2.101559673	1.803796026	2.483458825	2.316748259	3.554693504	2.092087243	1.821932663	1.777845322	1.635090379	1.917953124	1.912433298	1.551418319	1.930329231	3.575926231	3.857489455	1.588210067	2.699121233	-0.377229168	-1.222441416	0.275282614	-0.931602159	0.893556322	1.366597517	-0.340239924	1.485772254	-1.290798192
control137	4.220614946	5.7343001	3.851231807	3.455086549	2.58478599	3.249857028	3.404694214	1.45002899	1.162969474	1.967584376	1.052921591	4.121384702	2.584334364	3.282537884	1.688368259	2.931057025	2.765844846	4.017644808	4.609136598	3.54417155	2.778602928	1.978847264	2.573736117	3.392210768	4.503625366	1.936199868	2.420475751	5.99366797	2.306710128	4.19480093	3.288985288	3.318083015	2.202057361	1.745280126	4.368544901	2.355089694	4.428563733	2.390896386	3.709669384	4.783678001	-0.146767204	0.695726325	0.273404187	-0.756700432	-0.053678883	0.284625724	-1.196774144	-0.621800843	0.536233515
control138	3.599633196	5.083462458	2.890385673	4.536385834	3.639935828	3.003025131	1.497405297	1.594930775	2.227069164	0.781296764	1.480987251	2.123208007	2.445210854	2.624714114	1.399206306	2.294578679	1.934345489	2.336173179	2.572877848	3.431248358	2.149793394	0.719211119	2.10581999	3.588289302	1.181095922	3.351271129	1.927875841	4.158617566	2.357881059	3.732159854	3.086085365	2.040577735	1.88111186	2.467069041	0.33860869	2.8639345	2.550450857	3.959331042	3.337059545	1.289969991	-2.716698998	-0.001247516	0.422947272	-1.697748877	1.028474773	-0.486083767	0.496846912	-0.616258125	-0.18496134
control139	5.721132866	5.95814919	3.345473478	3.21766016	3.728543556	3.627108909	2.09271474	3.099423248	0.096015696	1.735782277	2.959782641	4.147846632	4.059284242	4.687081162	3.337381535	2.911917568	3.177031342	3.713574303	3.800074945	1.481428517	1.480182941	2.250627894	1.912491382	2.443944221	2.223121885	2.497340617	4.058010023	2.931315644	3.997737193	1.548781715	3.671883225	2.676126729	2.354273658	2.589129886	2.483895173	5.002059379	3.866011376	3.805623918	4.734811953	5.16493731	-0.334063502	-1.728657648	0.576070911	-0.552375775	-2.436585017	-0.08103407	-0.167050553	-0.761095919	0.049015888
control140	3.75815395	6.088080263	3.59583087	3.193052348	4.930913672	1.962172369	1.634086444	3.046613085	2.131108337	1.402293786	1.815125604	3.051377771	4.206588862	4.050454558	2.897092085	1.738084406	0.642713056	2.204398588	2.560801456	2.760148462	3.16724474	4.042622033	4.775703793	3.480339529	3.448541788	1.587210049	3.003417167	3.202550908	3.927237808	4.931028425	2.754500976	3.152835163	3.998920127	1.632743671	3.59556404	3.444615294	2.500232985	1.962968617	2.837505721	3.380961937	-0.923952887	0.842985186	-0.850040331	1.078692405	-1.208450997	0.008091206	-0.359060935	0.731275405	-0.317987013
control141	1.696093102	4.415510938	1.830568785	2.702366789	1.410981065	1.857698929	-0.395248669	0.420698808	-0.331133238	0.770890077	1.950009852	2.2647805	2.5920222	2.530713099	1.039872542	2.002719518	2.535456041	4.303709877	2.554074177	2.00096253	2.580309462	1.598606091	1.936797446	3.561550217	2.60218559	1.96373453	2.012033248	2.797204527	3.091943026	1.54133288	0.205050987	2.962021226	2.00169722	0.740675224	2.505909474	3.036531926	2.379090727	0.124182265	4.013377246	3.16575198	-0.747324851	-0.880057762	0.248688674	-0.667077723	0.904881985	-1.009901521	0.335621105	-1.114659577	1.552459103
control142	3.727512295	5.892522955	4.337380759	3.602584063	2.200532221	1.962636673	1.194999476	2.21242538	1.303852932	1.353780673	3.287761113	2.354188744	1.540838394	2.478446123	2.699575638	1.777830649	2.594893261	1.454413132	2.834484004	1.624548891	3.051838589	3.405775859	2.854349586	2.002657484	3.585069141	4.161995076	1.663017644	1.598578771	2.159273587	2.82078212	2.284539166	3.363541306	2.837762381	5.122952827	4.012510837	4.408185916	1.807857371	4.005531786	4.506061491	1.24088571	-0.662081294	-0.494967691	0.490539631	2.287982822	0.013226224	0.597832295	0.423532044	-1.3877939	-0.056297492
control143	4.786022204	6.45913731	4.130539339	3.523656453	3.310808235	3.59578123	2.464143236	0.759757147	0.41934422	1.003724551	2.233908994	3.545663067	2.258052015	1.381745567	3.167058794	5.841298574	3.496835148	3.839954695	2.982627274	2.839091241	2.762645605	6.502620334	3.742930863	2.209894567	4.908871252	1.663776346	0.653153375	4.293356088	4.622582781	2.943186186	1.753379162	2.974601101	3.791745377	3.248249877	3.005622299	2.79012727	3.147739877	4.208122041	4.07170372	3.306483479	0.998252922	0.017152533	-1.522738798	-1.07087179	0.934888285	-1.155321481	1.534302445	-0.542365555	0.017632922
control144	2.151593515	4.253674082	2.859827077	3.434599817	-0.173480992	2.639503671	0.913163306	2.886620565	2.122525801	1.525927127	2.13256958	2.934815586	2.093849967	1.947229619	3.38756063	1.81209445	2.477934845	1.906291752	1.758349324	0.89636204	2.181211115	2.796389742	3.234845508	0.608967333	2.626869625	0.256998835	-0.053852954	3.140447287	2.975338374	2.328539167	2.48991113	-0.153325581	2.896147294	0.928807078	1.536655886	3.767709136	2.5582983	2.727204266	2.119257691	1.736450343	0.744525229	-0.475110628	-1.020190115	0.121656145	-0.643208918	-0.855231522	0.922117056	-0.993624853	-0.150519962
control145	4.122977694	6.726108967	4.906299733	2.419392356	4.424007742	1.588482991	2.909207104	3.166792006	1.820655942	0.678859736	3.844012375	3.101406218	4.024759602	3.481852896	2.121363622	4.03980831	4.18980232	2.733405151	3.386742818	1.848963429	4.424031305	4.590686697	3.619343255	1.347015964	4.054291278	3.69323575	5.075280015	2.723172182	3.317950656	3.098233158	3.508325265	3.397744015	3.05462107	2.879680833	2.73403147	4.602113161	2.966628078	2.195148711	3.38777682	2.096568085	-0.306727558	-0.482689526	-0.9395194	0.320013341	-1.045106046	0.337926838	-0.347487823	0.309615651	0.398382447
control146	2.036710342	5.109107392	3.011854029	2.429713026	1.821504171	1.415899322	1.134982831	3.511751113	0.687725888	1.245756688	3.38125271	0.657435875	1.720697985	2.295551071	3.326174392	4.022087504	2.466047969	3.277229948	2.03311704	4.143827423	2.839583521	4.557783477	1.447168114	3.868692288	4.220535903	1.814482513	1.961557079	2.426704772	2.368243142	1.551126115	1.930751839	3.01409663	1.784909137	2.071903725	1.029164294	1.985974924	2.841573933	2.131358182	1.92175433	2.586645482	-1.853850826	-0.531529872	-1.840167408	0.146952125	1.252698894	-2.780618115	-0.211031532	0.374927308	1.031473087
control147	2.972690453	4.483106357	2.505295574	2.810055693	1.92595152	3.311520399	1.418874911	0.389836896	1.010646597	-0.061535927	1.697484165	1.600264773	1.948238571	1.756456263	2.138462842	2.033359403	1.487763829	-0.597691491	3.016207703	2.772501775	2.21692436	1.411396464	3.717111666	1.547929217	2.617688111	1.752697218	0.130705352	1.612435087	3.102416362	2.204532625	1.415508227	2.758112048	1.761070546	1.163064427	2.157274771	1.131129974	1.645952672	2.76834402	2.802833534	5.982106887	1.008572494	-0.06457125	-2.920299544	-0.692342673	-0.610337473	-0.320397487	-1.221993422	-0.529332221	-0.021815755
control148	1.959480983	5.272619065	3.052483889	3.34509244	2.848099246	1.689609783	2.909089475	1.170813707	1.931707073	0.131082817	2.676185905	1.739858739	4.43238187	2.811293642	3.985540349	3.568860484	3.182740646	2.339980314	3.844355379	2.262313544	3.19554686	2.387345132	2.881452216	2.215931153	1.971004612	2.134773586	4.317262743	3.56674818	2.922530721	1.547559518	4.041512734	1.211222171	3.391526336	2.742857963	0.505522911	3.613152162	2.78076494	3.947983362	3.545809043	3.309045698	-0.440440871	0.509414429	-0.01623143	-1.287298055	-0.616142353	-0.791039198	-0.884890206	-0.490939877	3.398759583
control149	5.407316855	7.078941782	4.414078205	4.013743714	2.666341352	2.590713355	1.752105572	1.389630534	-0.07546105	2.385648302	2.893241727	3.978317235	2.195301283	1.89118617	2.979654422	3.759127957	3.544397212	3.258092569	4.445251769	4.148552506	3.357298313	4.497371807	3.386137747	4.337999995	4.249464922	4.255421157	1.012709019	3.777458003	2.3765521	4.136928141	4.699798945	3.640117907	1.545884066	3.925232567	4.979654352	0.496172575	5.122156457	1.996389264	4.504235525	5.816040851	-0.1083092	0.213989594	-0.114758901	-0.111688905	0.592022956	0.950941612	-0.279843842	-1.564944959	0.143002928
control150	2.538298339	4.297444216	2.868865484	4.071191877	1.780291927	5.138532588	2.362879839	1.375237022	1.036359868	1.300442602	1.900930256	2.43468262	1.780456102	0.700345732	4.350741268	1.639518248	2.750939466	4.330283506	2.192302332	0.851128416	2.302161575	2.353470241	3.110147472	1.182956215	3.101898103	0.529060642	1.691812837	1.911915473	0.614068746	2.724846989	1.046934478	0.471522005	1.349914425	2.111829411	2.571611891	2.794227105	2.053049189	0.393883005	1.085712382	1.608866975	0.818307659	0.276535501	-0.138581216	-0.335069149	-2.172035549	-1.383690205	0.931294239	1.018564974	-1.156424416
control151	5.551862852	6.953851119	4.763884426	3.595878915	3.93136392	4.40269482	1.604037254	3.875646562	1.486879546	1.983372283	2.607672662	2.075692261	1.995892267	3.295503557	3.991909419	3.105651617	4.404691916	3.211064045	3.927502772	4.456180053	3.523229037	5.322507969	2.729876133	4.352935515	2.713684398	3.468671253	3.125283527	2.497142003	3.846116658	2.820719977	4.362488394	2.717906428	6.475933991	3.311407407	2.732614319	3.33651933	2.148829563	3.432304741	3.954747136	1.613403705	1.266306607	-0.787703059	-1.06582781	-0.313045894	0.590455264	-0.591470943	1.325666063	0.876449892	-0.968796745
control152	1.877154272	2.301797491	0.986936008	1.197449009	0.369236465	0.237416734	2.04965336	2.500494929	2.180518941	-0.523018363	3.30270645	2.21097351	1.264233414	1.103240153	1.429046793	0.328262852	1.548378855	1.84186613	-0.513544391	2.063341027	0.63978117	0.178699975	1.349168459	0.800781268	0.200441154	0.177559764	2.102857222	1.992456777	2.320201866	0.85312288	0.752412604	1.697402715	1.218109033	0.916483712	1.327699236	1.055676534	2.449329596	1.599764331	-0.245578712	1.44181477	0.857498771	0.590060177	1.671024251	0.484500903	2.169750563	-0.613647423	0.10676074	-0.130872614	-1.193961041
control153	2.39628434	3.372965564	0.992051066	2.057675507	2.69424999	1.977898069	-0.592818104	-1.508809018	1.983547368	0.121660422	3.379354271	-0.224265475	3.293155549	3.415267603	1.869595482	1.027306052	1.591247511	3.296443046	3.109988828	-0.401697135	1.161084406	1.642331251	2.075238178	1.634698532	0.309036198	3.555422067	0.834748882	2.832738024	-0.155297684	2.187310124	0.893741056	2.24198627	-0.599005983	1.166111474	1.079697184	0.600765085	2.918665331	0.567581281	0.711367596	1.637685568	-0.598659315	1.090876328	0.032226812	-0.105367709	-0.267608093	-1.096403615	0.73461263	1.224544467	-0.629316878
control154	3.721253668	4.115689952	2.786789819	2.842614867	2.425460082	3.597718361	0.798027126	2.405909387	0.781998143	1.450159256	2.950247552	2.501807356	3.119270305	2.216771802	2.687273745	2.700916873	2.175913661	3.945934916	1.414681874	4.16086121	2.408018624	1.771642827	2.192642913	2.158036516	1.064701144	2.72764853	2.930542814	1.916370911	1.327500818	3.363667939	3.17586046	0.80423599	2.597162265	1.821949622	1.503840444	0.860416004	3.719392432	2.100544284	1.191189155	-0.329329308	0.033975671	-0.595713283	0.424553089	-0.094734883	1.023800567	-0.706098327	0.456605957	-0.995286547	-2.008770764
control155	4.865927114	5.41165826	3.856908885	3.416069588	2.073386522	2.540007044	0.833573966	2.258285047	0.056289904	0.131425895	1.119314173	4.381559775	2.324883977	2.323482194	3.474967805	1.146353959	3.582450091	3.819729353	2.684736424	0.835322828	4.153481868	3.924084074	3.037370606	2.997311925	3.195489131	3.504952812	0.347978988	1.439471747	1.974429534	4.565244981	3.191197704	2.260215211	3.403277903	3.409518941	2.908617735	3.805803181	3.823576007	1.99889484	1.9053381	3.902826785	1.899871164	0.620216182	0.429050064	-0.525807532	2.324803138	0.088653982	-0.903421016	-0.870966237	0.05539568
control156	3.417322279	5.980306249	4.118119465	4.299804693	3.757635407	3.46098625	2.93825629	2.995463829	0.19160108	1.442646125	2.561375336	3.851446986	2.718193588	2.210532878	3.583255825	3.879141086	3.011448781	4.144736288	2.38769408	3.167168413	3.631057499	3.474992627	3.480891467	1.706927812	3.035716782	3.681364816	4.12755164	3.099307302	3.411894016	2.918539649	1.657694811	3.287309784	1.486984614	3.77432444	3.045035854	4.117241477	3.558615731	2.101038347	3.89368859	3.517281698	1.374354935	-0.794543423	0.446207866	0.099847507	-0.697457733	0.561002149	-1.653798041	-0.151268031	-0.591331337
control157	5.071922948	7.151489926	3.415272657	5.133051513	5.172807594	4.258816992	2.522896381	1.634633109	1.196214634	-0.693279211	3.477085247	3.958386541	2.681397387	2.749762603	3.882535585	3.737932489	4.786669398	2.375508338	4.307624891	3.098903254	6.068867356	4.751518279	3.504094827	6.207406681	2.728869314	2.733466188	3.436956701	4.711233369	3.849892143	4.767079115	3.905070231	3.228855985	4.297165302	2.669186005	5.299952474	2.554932245	3.415985713	3.941170084	4.217104522	4.812218643	-2.045876852	-1.158461987	-1.722158831	0.179162281	0.214845959	2.56588822	-0.385075279	0.257135509	-0.454293017
control158	3.38519554	6.177456742	5.745937373	3.371959233	2.582594192	4.053728925	2.909249058	0.17933417	0.499530617	-0.157632084	2.258171399	2.359932624	1.698860312	3.685882607	3.43886503	1.659233424	2.677229486	2.700823506	3.064106709	2.909164383	3.642139198	3.543118055	3.427934904	2.729508157	2.532426701	3.807319163	2.061806109	3.608542563	3.998772223	3.209361346	3.27109795	3.690460548	2.478252972	3.695271506	3.468852088	3.950828832	2.415092739	3.840468476	3.769177933	3.499840131	0.712737983	0.289625776	-0.69575407	1.764010918	0.856703131	0.12738561	0.823739281	0.42100504	-0.685418138
control159	2.398526846	4.870373716	2.715666002	2.964802086	2.618827695	1.237098999	2.171606313	1.688668508	0.995833088	-0.192234896	2.246660485	3.033897133	2.010073285	1.473922523	2.927686265	2.681958842	2.856131503	0.609486071	1.561629509	0.685821296	1.180805452	3.798020272	1.047745556	1.138314384	3.682911051	1.788848927	1.630357359	3.270515129	2.435015099	3.613624498	2.484276141	1.837800431	1.473644523	4.373485142	1.215873431	2.609946368	1.435127285	4.258006232	2.450286699	2.634439397	-1.119467253	-1.778443725	0.094648303	-1.819010984	-3.293047118	2.135099024	-0.134026947	-0.757366426	-0.557664892
control160	2.726959555	5.240748182	2.740575678	1.679438696	3.124418504	2.386568236	1.63008394	1.889103949	1.804893146	0.407518743	1.99173405	4.441145582	1.284358661	1.645394341	0.697564107	2.465564918	1.463144021	2.691931581	2.85516493	2.535158675	1.940767049	1.499010831	2.021723274	3.320087263	2.202648858	3.5850101	3.061481746	2.181920022	2.744134497	3.522758939	3.421886914	2.719129251	2.492299429	2.662407997	0.455094657	2.298410569	2.741819814	2.577352873	3.227122768	2.960931375	-0.502835625	-0.91140452	1.149990489	-0.285785767	-0.938489758	-1.201184919	-2.452128073	-0.786371603	-0.117650856
control161	4.419898398	5.676360512	2.576749251	3.891591583	2.188097403	2.972203903	1.811327925	1.698947733	1.585141196	2.174240038	1.429091068	2.174996642	4.607823908	3.414813895	2.313672413	1.800970307	1.443633342	3.259288627	1.739046684	1.460068926	2.61838583	3.000555756	3.308850472	3.746007365	3.41188201	1.876845201	2.659936217	4.080173644	2.990890768	4.178156286	1.110555495	4.892829972	2.083902164	2.799659378	3.183354156	3.187079415	4.364304928	2.805171461	2.83946752	3.250207277	3.105978042	-1.258068467	0.823351416	0.881287381	1.005019838	-0.146855443	1.337374066	-0.266312927	1.369998806
control162	3.407651535	4.542158651	3.388816244	2.218727823	2.252830044	1.490258386	2.295516529	1.947419954	1.072239667	-1.378364401	3.107522474	3.024647086	3.687232634	3.212823292	1.22255972	2.558462966	1.380234929	2.369448462	1.117956153	1.913405625	3.2492825	2.065244215	1.275983537	1.588165671	2.94721919	0.868846277	2.745629354	1.836185782	3.503559749	3.130350786	0.745978749	3.194976006	3.101826419	1.293822771	2.76708254	2.361321783	2.872377329	2.261521778	2.70736647	2.325551692	0.245262848	-1.044259242	1.217806822	0.104301683	2.161095677	-0.421303887	0.066865529	0.036563532	0.638112383
control163	3.32836225	4.129696926	2.564382018	1.562166691	1.924906735	0.593959445	1.655078401	0.242861623	1.149299079	0.451658307	2.461458809	1.338403481	3.441888139	1.983742875	2.464926414	3.496038668	2.291908627	1.710528497	1.251339931	1.261225319	2.309003105	3.908609467	1.84439064	2.086565218	1.600806919	-0.822151385	2.442069241	3.220674005	0.413862821	1.558562553	2.059495427	0.016553649	2.058780627	0.444410191	1.406776848	3.687872348	2.857851449	1.529211586	2.201311875	2.462587261	-1.789301144	1.099538176	-1.312202462	1.422348437	1.262558923	-0.500332644	0.554370191	0.956613128	-0.989599198
control164	3.006556406	3.401559072	1.702106425	1.91025144	1.407828174	1.49636463	2.128027907	0.542396845	2.461684718	0.980461319	2.376239135	0.771775229	2.354484349	2.577893682	0.986033802	2.963750719	1.30929095	2.080072967	3.993267521	1.786694032	1.822412664	1.837333428	0.993889053	3.789131318	2.819005151	0.125232256	2.870141862	2.342314147	1.76104448	3.206762922	1.38445874	1.756974125	0.827580123	1.284971421	-0.107202668	2.114465527	1.038678386	1.320642455	1.134135168	2.516879876	-1.106572705	0.454989713	-0.600266231	-0.494240873	1.022418995	-1.542318362	2.219916359	-0.373017289	-1.166145578
[truncated: 336 more rows]
[truncated: 66 more columns]
